# Supplementary material for: Ethyl 4-(4-cyano­phen­yl)-6-methyl-2-thioxo-1,2,3,4-tetra­hydro­pyrimidine-5-carboxyl­ate
Source: Acta Crystallogr Sect E Struct Rep Online. 2009 Jul 1;65(Pt 8):o1733. doi: 10.1107/S1600536809024520 (PMC2977496; doi:10.1107/S1600536809024520)
Supplement: Supplementary file 1 [file e-65-o1733-sup1.cif]

##############################################################################
###                                                                        ###
###        Electronic paper (Acta Crystallographica Section E)             ###
###                                                                        ###
##############################################################################
#                                                                            #
# This CIF contains the data in a paper accepted for publication in Acta     #
# Crystallographica Section E. It conforms to the requirements of Notes      #
# for Authors for Section E, and has been peer reviewed under the auspices   #
# of the IUCr Commission on Journals.                                        #
#                                                                            #
# Full details of the Crystallographic Information File format               #
# are given in the paper "The Crystallographic Information File (CIF):       #
# a New Standard Archive File for Crystallography" by S. R. Hall, F. H.      #
# Allen and I. D. Brown [Acta Cryst. (1991), A47, 655-685].                  #
#                                                                            #
# The current version of the core CIF dictionary is obtainable from          #
# ftp://ftp.iucr.org/pub/cif_core.dic. The current version number is 2.4.    #
#                                                                            #
# Software is freely available for graphical display of the structure(s) in  #
# this CIF.  For information consult the CIF home page http://www.iucr.org/  #
# cif/home.html                                                              #
#                                                                            #
# This file may be used for bona fide research purposes within the           #
# scientific community so long as proper attribution is given to the journal # 
# article from which it was obtained.                                        #
#                                                                            #
##############################################################################
                                             
data_I
_audit_creation_method     SHELXL-97
_chemical_name_systematic
;
Ethyl 4-(4-cyanophenyl)-6-methyl-2-thioxo-1,2,3,4-
tetrahydropyrimidine-5-carboxylate
;
_chemical_name_common     ?
_chemical_formula_moiety     'C15 H15 N3 O2 S'
_chemical_formula_sum     'C15 H15 N3 O2 S'
_chemical_formula_iupac     'C15 H15 N3 O2 S'
_chemical_formula_weight     301.37
_chemical_melting_point     ?
_symmetry_cell_setting     'triclinic'
_symmetry_space_group_name_H-M     'P -1'
_symmetry_space_group_name_Hall     '-P 1'
loop_
    _symmetry_equiv_pos_as_xyz
    'x, y, z'
    '-x, -y, -z'
_cell_length_a     9.2938(19)
_cell_length_b     13.277(3)
_cell_length_c     14.512(3)
_cell_angle_alpha     101.247(17)
_cell_angle_beta     108.442(13)
_cell_angle_gamma     107.89(3)
_cell_volume     1529.6(7)
_cell_formula_units_Z     4
_cell_measurement_reflns_used     4203
_cell_measurement_theta_min     2.37
_cell_measurement_theta_max     27.46
_cell_measurement_temperature     291(2)
_exptl_crystal_description     block
_exptl_crystal_colour     yellow
_exptl_crystal_size_max     0.50
_exptl_crystal_size_mid     0.48
_exptl_crystal_size_min     0.47
_exptl_crystal_density_diffrn     1.309
_exptl_crystal_density_meas     ?
_exptl_crystal_density_method     'not measured'
_exptl_crystal_F_000     632
_exptl_absorpt_coefficient_mu     0.219
_exptl_absorpt_correction_type     'multi-scan'
_exptl_absorpt_process_details     '(CrystalClear; Rigaku, 2005)'
_exptl_absorpt_correction_T_min     0.898
_exptl_absorpt_correction_T_max     0.904
_exptl_special_details
;
1<i>H</i>-NMR (d4-Methanol) \d (p.p.m.): 7.73 (d, 2H, J = 8 Hz), 7.50 (d, 2H, J
= 8 Hz), 5.40 (s, 1H), 4.11 (q, 2H, J = 7 Hz), 2.37 (s, 3H), 1.19(t, 3H, J = 7
Hz). 13 C-NMR (d4-Methanol) \d(p.p.m.): 13.08 (--CH2---CH3), 16.33 (--CH3),
54.66 (C*), 60.03 (--CH2---CH3), 100.73 (C---C=O), 111.32 (C---CN), 118.08
(--CN), 127.46, 132.29 (CH in phenyl), 145.42 (C in phenyl), 148.56
(CH3---C---NH--), 165.53 (C=O), 175.35 (C=S).
;
_diffrn_ambient_temperature     291(2)
_diffrn_radiation_type     MoK\a
_diffrn_radiation_wavelength     0.71073
_diffrn_radiation_source     'fine-focus sealed tube'
_diffrn_radiation_monochromator     graphite
_diffrn_measurement_device_type     'Rigaku SCXmini'
_diffrn_measurement_method     \w
_diffrn_detector_area_resol_mean     13.6612
_diffrn_reflns_number     13899
_diffrn_reflns_av_R_equivalents     0.0288
_diffrn_reflns_av_sigmaI/netI     0.0323
_diffrn_reflns_theta_min     2.37
_diffrn_reflns_theta_max     26.00
_diffrn_reflns_theta_full     26.00
_diffrn_measured_fraction_theta_max     0.991
_diffrn_measured_fraction_theta_full     0.991
_diffrn_reflns_limit_h_min     -11
_diffrn_reflns_limit_h_max     11
_diffrn_reflns_limit_k_min     -16
_diffrn_reflns_limit_k_max     16
_diffrn_reflns_limit_l_min     -17
_diffrn_reflns_limit_l_max     17
_diffrn_standards_number     ?
_diffrn_standards_interval_count     ?
_diffrn_standards_interval_time     ?
_diffrn_standards_decay_%     ?
_refine_special_details
;
Refinement of <i>F</i>^2^ against ALL reflections. The weighted <i>R</i>-factor
<i>wR</i> and goodness of fit <i>S</i> are based on <i>F</i>^2^, conventional
<i>R</i>-factors <i>R</i> are based on <i>F</i>, with <i>F</i> set to zero for
negative <i>F</i>^2^. The threshold expression of <i>F</i>^2^ >
\s(<i>F</i>^2^) is used only for calculating <i>R</i>-factors(gt) <i>etc</i>.
and is not relevant to the choice of reflections for refinement.
<i>R</i>-factors based on <i>F</i>^2^ are statistically about twice as large
as those based on <i>F</i>, and <i>R</i>- factors based on ALL data will be
even larger.
;
_reflns_number_total     5958
_reflns_number_gt     4590
_reflns_threshold_expression     I>2\s(I)
_refine_ls_structure_factor_coef     Fsqd
_refine_ls_matrix_type     full
_refine_ls_R_factor_all     0.0643
_refine_ls_R_factor_gt     0.0500
_refine_ls_wR_factor_gt     0.1404
_refine_ls_wR_factor_ref     0.1512
_refine_ls_goodness_of_fit_ref     1.059
_refine_ls_restrained_S_all     1.060
_refine_ls_number_reflns     5958
_refine_ls_number_parameters     386
_refine_ls_number_restraints     2
_refine_ls_hydrogen_treatment     constr
_refine_ls_weighting_scheme     calc
_refine_ls_weighting_details
         'calc w=1/[\s^2^(Fo^2^)+(0.0841P)^2^+0.2227P] where P=(Fo^2^+2Fc^2^)/3'
_atom_sites_solution_hydrogens     geom
_atom_sites_solution_primary     direct
_atom_sites_solution_secondary     difmap
_refine_ls_shift/su_max     0.000
_refine_ls_shift/su_mean     0.000
_refine_diff_density_max     0.322
_refine_diff_density_min     -0.297
_refine_ls_extinction_method     none
_refine_ls_extinction_coef     ?
loop_
    _atom_type_symbol
    _atom_type_description
    _atom_type_scat_dispersion_real
    _atom_type_scat_dispersion_imag
    _atom_type_scat_source
    'C' 'C' 0.0033 0.0016
                         'International Tables Vol C Tables 4.2.6.8 and 6.1.1.4'
    'H' 'H' 0.0000 0.0000
                         'International Tables Vol C Tables 4.2.6.8 and 6.1.1.4'
    'N' 'N' 0.0061 0.0033
                         'International Tables Vol C Tables 4.2.6.8 and 6.1.1.4'
    'O' 'O' 0.0106 0.0060
                         'International Tables Vol C Tables 4.2.6.8 and 6.1.1.4'
    'S' 'S' 0.1246 0.1234
                         'International Tables Vol C Tables 4.2.6.8 and 6.1.1.4'
_computing_data_collection     'CrystalClear (Rigaku, 2005)'
_computing_cell_refinement     'CrystalClear (Rigaku, 2005)'
_computing_data_reduction     'CrystalClear (Rigaku, 2005)'
_computing_structure_solution     'SHELXS97 (Sheldrick, 2008)'
_computing_structure_refinement     'SHELXL97 (Sheldrick, 2008)'
_computing_molecular_graphics     'SHELXTL (Sheldrick, 2008)'
_computing_publication_material     'SHELXTL (Sheldrick, 2008)'
loop_
    _atom_site_type_symbol
    _atom_site_label
    _atom_site_fract_x
    _atom_site_fract_y
    _atom_site_fract_z
    _atom_site_U_iso_or_equiv
    _atom_site_adp_type
    _atom_site_calc_flag
    _atom_site_refinement_flags
    _atom_site_occupancy
    _atom_site_disorder_assembly
    _atom_site_disorder_group
    C C1 0.2143(2) -0.01219(17) 0.21806(15) 0.0419(4) Uani d . 1 . .
    C C2 0.2370(2) 0.03499(16) 0.06791(14) 0.0398(4) Uani d . 1 . .
    C C3 0.2591(3) -0.0104(2) -0.02697(17) 0.0561(6) Uani d . 1 . .
    H H3A 0.2465 0.0359 -0.0696 0.084 Uiso calc R 1 . .
    H H3B 0.1776 -0.0852 -0.0639 0.084 Uiso calc R 1 . .
    H H3C 0.3675 -0.0110 -0.0084 0.084 Uiso calc R 1 . .
    C C4 0.2051(2) 0.12633(16) 0.09358(13) 0.0374(4) Uani d . 1 . .
    C C5 0.1790(3) 0.19201(18) 0.02444(15) 0.0454(5) Uani d . 1 A .
    C C6 0.1450(8) 0.3589(6) 0.0092(7) 0.082(2) Uani d PD 0.700(7) A 1
    H H6A 0.0435 0.3271 -0.0523 0.098 Uiso calc PR 0.700(7) A 1
    H H6B 0.2375 0.3768 -0.0108 0.098 Uiso calc PR 0.700(7) A 1
    C C7 0.1533(8) 0.4606(4) 0.0772(5) 0.1006(17) Uani d PD 0.700(7) A 1
    H H7A 0.1462 0.5134 0.0410 0.151 Uiso calc PR 0.700(7) A 1
    H H7B 0.2560 0.4930 0.1366 0.151 Uiso calc PR 0.700(7) A 1
    H H7C 0.0632 0.4415 0.0983 0.151 Uiso calc PR 0.700(7) A 1
    C C8 0.2021(2) 0.16692(16) 0.19771(13) 0.0368(4) Uani d . 1 . .
    H H8A 0.1093 0.1899 0.1884 0.044 Uiso calc R 1 . .
    C C9 0.3609(2) 0.26699(16) 0.27233(14) 0.0387(4) Uani d . 1 . .
    C C10 0.5112(3) 0.25592(17) 0.30151(16) 0.0474(5) Uani d . 1 . .
    H H10A 0.5152 0.1881 0.2735 0.057 Uiso calc R 1 . .
    C C11 0.6553(3) 0.34466(18) 0.37184(17) 0.0510(5) Uani d . 1 . .
    H H11A 0.7548 0.3357 0.3922 0.061 Uiso calc R 1 . .
    C C12 0.6507(3) 0.44634(17) 0.41161(15) 0.0461(5) Uani d . 1 . .
    C C13 0.8014(3) 0.53885(19) 0.48441(17) 0.0554(6) Uani d . 1 . .
    C C14 0.5017(3) 0.45957(19) 0.38096(17) 0.0554(6) Uani d . 1 . .
    H H14A 0.4989 0.5286 0.4064 0.067 Uiso calc R 1 . .
    C C15 0.3576(3) 0.36968(18) 0.31243(16) 0.0495(5) Uani d . 1 . .
    H H15A 0.2578 0.3782 0.2931 0.059 Uiso calc R 1 . .
    C C16 0.5233(3) 0.77227(17) 0.18205(15) 0.0451(5) Uani d . 1 . .
    C C17 0.5666(3) 0.77320(17) 0.35679(15) 0.0436(5) Uani d . 1 . .
    C C18 0.4795(3) 0.7769(2) 0.42837(19) 0.0603(6) Uani d . 1 . .
    H H18A 0.5549 0.7901 0.4967 0.091 Uiso calc R 1 . .
    H H18B 0.3873 0.7069 0.4060 0.091 Uiso calc R 1 . .
    H H18C 0.4408 0.8362 0.4280 0.091 Uiso calc R 1 . .
    C C19 0.7254(2) 0.78795(16) 0.38041(14) 0.0384(4) Uani d . 1 . .
    C C20 0.8419(3) 0.82399(17) 0.48790(15) 0.0439(5) Uani d . 1 . .
    C C21 1.1249(3) 0.9003(2) 0.60221(18) 0.0630(6) Uani d . 1 . .
    H H21A 1.1071 0.8446 0.6364 0.076 Uiso calc R 1 . .
    H H21B 1.1211 0.9669 0.6412 0.076 Uiso calc R 1 . .
    C C22 1.2875(3) 0.9271(3) 0.5945(3) 0.0823(9) Uani d . 1 . .
    H H22A 1.3741 0.9563 0.6621 0.123 Uiso calc R 1 . .
    H H22B 1.3032 0.9818 0.5601 0.123 Uiso calc R 1 . .
    H H22C 1.2900 0.8604 0.5562 0.123 Uiso calc R 1 . .
    C C23 0.7893(2) 0.77481(16) 0.29625(14) 0.0382(4) Uani d . 1 . .
    H H23A 0.9001 0.8337 0.3216 0.046 Uiso calc R 1 . .
    C C24 0.8018(2) 0.66181(16) 0.26707(14) 0.0381(4) Uani d . 1 . .
    C C25 0.9496(3) 0.65221(18) 0.31451(17) 0.0488(5) Uani d . 1 . .
    H H25A 1.0406 0.7151 0.3626 0.059 Uiso calc R 1 . .
    C C26 0.9640(3) 0.5505(2) 0.29138(18) 0.0556(6) Uani d . 1 . .
    H H26A 1.0641 0.5455 0.3238 0.067 Uiso calc R 1 . .
    C C27 0.8294(3) 0.45617(18) 0.21999(16) 0.0504(5) Uani d . 1 . .
    C C28 0.6818(3) 0.4646(2) 0.17110(18) 0.0591(6) Uani d . 1 . .
    H H28A 0.5913 0.4017 0.1226 0.071 Uiso calc R 1 . .
    C C29 0.6684(3) 0.56674(19) 0.19433(17) 0.0538(5) Uani d . 1 . .
    H H29A 0.5687 0.5718 0.1608 0.065 Uiso calc R 1 . .
    C C30 0.8447(4) 0.3498(2) 0.20089(19) 0.0659(7) Uani d . 1 . .
    C C6' 0.070(2) 0.3356(16) -0.0032(18) 0.082(2) Uani d PD 0.300(7) A 2
    H H6'A 0.0324 0.2960 -0.0756 0.098 Uiso calc PR 0.300(7) A 2
    H H6'B -0.0202 0.3477 0.0105 0.098 Uiso calc PR 0.300(7) A 2
    C C7' 0.2159(17) 0.4385(11) 0.0334(12) 0.1006(17) Uani d PD 0.300(7) A 2
    H H7'A 0.1932 0.4860 -0.0063 0.151 Uiso calc PR 0.300(7) A 2
    H H7'B 0.3057 0.4212 0.0264 0.151 Uiso calc PR 0.300(7) A 2
    H H7'C 0.2453 0.4762 0.1043 0.151 Uiso calc PR 0.300(7) A 2
    N N1 0.2529(2) -0.02691(14) 0.13483(13) 0.0448(4) Uani d . 1 . .
    H H1A 0.2896 -0.0779 0.1228 0.054 Uiso calc R 1 . .
    N N2 0.1754(2) 0.07505(14) 0.24092(12) 0.0416(4) Uani d . 1 . .
    H H2A 0.1310 0.0779 0.2846 0.050 Uiso calc R 1 . .
    N N3 0.9225(3) 0.60999(18) 0.54293(17) 0.0738(6) Uani d . 1 . .
    N N4 0.4650(2) 0.75428(16) 0.25562(13) 0.0516(4) Uani d . 1 . .
    H H4A 0.3600 0.7300 0.2385 0.062 Uiso calc R 1 . .
    N N5 0.6813(2) 0.79053(14) 0.20621(12) 0.0441(4) Uani d . 1 . .
    H H5A 0.7242 0.8135 0.1658 0.053 Uiso calc R 1 . .
    N N6 0.8613(4) 0.2675(2) 0.1898(2) 0.0943(9) Uani d . 1 . .
    O O1 0.1803(2) 0.17349(17) -0.06000(12) 0.0695(5) Uani d . 1 . .
    O O2 0.1501(3) 0.27880(16) 0.06545(13) 0.0776(6) Uani d . 1 . .
    O O3 0.8045(2) 0.82617(18) 0.56068(12) 0.0720(5) Uani d . 1 . .
    O O4 0.99902(18) 0.85749(13) 0.49825(11) 0.0513(4) Uani d . 1 . .
    S S1 0.21451(8) -0.10085(6) 0.28636(5) 0.0632(2) Uani d . 1 . .
    S S2 0.39778(8) 0.77075(5) 0.06890(4) 0.0592(2) Uani d . 1 . .
loop_
    _atom_site_aniso_label
    _atom_site_aniso_U_11
    _atom_site_aniso_U_22
    _atom_site_aniso_U_33
    _atom_site_aniso_U_12
    _atom_site_aniso_U_13
    _atom_site_aniso_U_23
    C1 0.0376(10) 0.0473(11) 0.0412(10) 0.0142(8) 0.0170(9) 0.0176(9)
    C2 0.0396(10) 0.0435(10) 0.0339(9) 0.0131(8) 0.0160(8) 0.0111(8)
    C3 0.0722(15) 0.0587(13) 0.0437(11) 0.0300(12) 0.0304(11) 0.0110(10)
    C4 0.0373(9) 0.0438(10) 0.0305(9) 0.0142(8) 0.0148(8) 0.0124(8)
    C5 0.0460(11) 0.0568(12) 0.0369(10) 0.0220(9) 0.0173(9) 0.0190(9)
    C6 0.119(6) 0.075(4) 0.075(3) 0.057(5) 0.035(5) 0.048(3)
    C7 0.114(4) 0.074(3) 0.136(5) 0.051(3) 0.050(3) 0.055(3)
    C8 0.0386(10) 0.0442(10) 0.0329(9) 0.0192(8) 0.0169(8) 0.0148(8)
    C9 0.0448(10) 0.0440(10) 0.0309(9) 0.0189(9) 0.0181(8) 0.0131(8)
    C10 0.0467(11) 0.0404(10) 0.0530(12) 0.0197(9) 0.0173(10) 0.0116(9)
    C11 0.0435(11) 0.0491(12) 0.0551(13) 0.0174(10) 0.0147(10) 0.0161(10)
    C12 0.0517(12) 0.0451(11) 0.0353(10) 0.0122(9) 0.0166(9) 0.0130(8)
    C13 0.0643(14) 0.0469(12) 0.0485(12) 0.0175(11) 0.0198(12) 0.0145(10)
    C14 0.0690(15) 0.0440(12) 0.0513(12) 0.0263(11) 0.0225(11) 0.0079(9)
    C15 0.0513(12) 0.0517(12) 0.0448(11) 0.0264(10) 0.0163(10) 0.0094(9)
    C16 0.0611(13) 0.0422(11) 0.0392(10) 0.0269(10) 0.0216(10) 0.0157(8)
    C17 0.0533(12) 0.0497(11) 0.0409(10) 0.0265(9) 0.0260(9) 0.0204(9)
    C18 0.0621(14) 0.0887(18) 0.0607(14) 0.0418(13) 0.0427(12) 0.0379(13)
    C19 0.0518(11) 0.0390(10) 0.0373(10) 0.0246(9) 0.0247(9) 0.0166(8)
    C20 0.0581(12) 0.0448(11) 0.0386(10) 0.0285(10) 0.0237(10) 0.0138(8)
    C21 0.0676(15) 0.0553(14) 0.0467(12) 0.0228(12) 0.0068(11) 0.0058(10)
    C22 0.0594(16) 0.0692(17) 0.095(2) 0.0237(13) 0.0063(15) 0.0221(15)
    C23 0.0468(10) 0.0412(10) 0.0361(9) 0.0211(8) 0.0222(8) 0.0168(8)
    C24 0.0490(11) 0.0434(10) 0.0343(9) 0.0236(9) 0.0247(9) 0.0161(8)
    C25 0.0502(12) 0.0504(12) 0.0488(12) 0.0250(10) 0.0195(10) 0.0152(9)
    C26 0.0582(13) 0.0606(14) 0.0585(13) 0.0369(12) 0.0233(11) 0.0197(11)
    C27 0.0710(14) 0.0501(12) 0.0446(11) 0.0367(11) 0.0286(11) 0.0159(9)
    C28 0.0675(15) 0.0488(13) 0.0532(13) 0.0262(11) 0.0187(12) 0.0043(10)
    C29 0.0532(12) 0.0535(12) 0.0537(13) 0.0290(10) 0.0160(11) 0.0114(10)
    C30 0.0886(18) 0.0633(15) 0.0518(13) 0.0462(14) 0.0248(13) 0.0111(11)
    C6' 0.119(6) 0.075(4) 0.075(3) 0.057(5) 0.035(5) 0.048(3)
    C7' 0.114(4) 0.074(3) 0.136(5) 0.051(3) 0.050(3) 0.055(3)
    N1 0.0559(10) 0.0441(9) 0.0463(9) 0.0253(8) 0.0274(8) 0.0189(7)
    N2 0.0458(9) 0.0482(9) 0.0372(8) 0.0181(8) 0.0237(7) 0.0162(7)
    N3 0.0695(14) 0.0556(12) 0.0631(13) 0.0094(11) 0.0093(12) 0.0049(10)
    N4 0.0486(10) 0.0679(12) 0.0459(10) 0.0265(9) 0.0219(8) 0.0240(9)
    N5 0.0591(10) 0.0524(10) 0.0398(9) 0.0317(8) 0.0288(8) 0.0238(8)
    N6 0.134(2) 0.0732(16) 0.0725(15) 0.0687(17) 0.0222(16) 0.0050(12)
    O1 0.0948(13) 0.1007(14) 0.0499(9) 0.0593(11) 0.0437(9) 0.0432(9)
    O2 0.1407(18) 0.0738(12) 0.0546(10) 0.0714(13) 0.0467(11) 0.0369(9)
    O3 0.0800(12) 0.1160(15) 0.0370(8) 0.0530(11) 0.0314(8) 0.0239(9)
    O4 0.0519(9) 0.0556(9) 0.0404(8) 0.0189(7) 0.0153(7) 0.0122(6)
    S1 0.0743(4) 0.0735(4) 0.0747(4) 0.0400(3) 0.0448(4) 0.0500(4)
    S2 0.0743(4) 0.0698(4) 0.0399(3) 0.0421(3) 0.0167(3) 0.0196(3)
_geom_special_details
;
All e.s.d.'s (except the e.s.d. in the dihedral angle between two l.s. planes)
are estimated using the full covariance matrix. The cell e.s.d.'s are taken
into account individually in the estimation of e.s.d.'s in distances, angles
and torsion angles; correlations between e.s.d.'s in cell parameters are only
used when they are defined by crystal symmetry. An approximate (isotropic)
treatment of cell e.s.d.'s is used for estimating e.s.d.'s involving l.s.
planes.
;
loop_
    _geom_bond_atom_site_label_1
    _geom_bond_atom_site_label_2
    _geom_bond_site_symmetry_2
    _geom_bond_distance
    _geom_bond_publ_flag
    C1 N2 . 1.329(3) ?
    C1 N1 . 1.361(2) ?
    C1 S1 . 1.680(2) ?
    C2 C4 . 1.346(3) ?
    C2 N1 . 1.391(3) ?
    C2 C3 . 1.494(3) ?
    C3 H3A . 0.9600 ?
    C3 H3B . 0.9600 ?
    C3 H3C . 0.9600 ?
    C4 C5 . 1.464(3) ?
    C4 C8 . 1.514(2) ?
    C5 O1 . 1.206(2) ?
    C5 O2 . 1.333(3) ?
    C6 O2 . 1.464(8) ?
    C6 C7 . 1.473(9) ?
    C6 H6A . 0.9700 ?
    C6 H6B . 0.9700 ?
    C7 H7A . 0.9600 ?
    C7 H7B . 0.9600 ?
    C7 H7C . 0.9600 ?
    C8 N2 . 1.467(2) ?
    C8 C9 . 1.529(3) ?
    C8 H8A . 0.9800 ?
    C9 C15 . 1.388(3) ?
    C9 C10 . 1.389(3) ?
    C10 C11 . 1.386(3) ?
    C10 H10A . 0.9300 ?
    C11 C12 . 1.380(3) ?
    C11 H11A . 0.9300 ?
    C12 C14 . 1.391(3) ?
    C12 C13 . 1.445(3) ?
    C13 N3 . 1.144(3) ?
    C14 C15 . 1.386(3) ?
    C14 H14A . 0.9300 ?
    C15 H15A . 0.9300 ?
    C16 N5 . 1.327(3) ?
    C16 N4 . 1.370(3) ?
    C16 S2 . 1.679(2) ?
    C17 C19 . 1.345(3) ?
    C17 N4 . 1.394(3) ?
    C17 C18 . 1.508(3) ?
    C18 H18A . 0.9600 ?
    C18 H18B . 0.9600 ?
    C18 H18C . 0.9600 ?
    C19 C20 . 1.469(3) ?
    C19 C23 . 1.521(2) ?
    C20 O3 . 1.210(2) ?
    C20 O4 . 1.337(3) ?
    C21 O4 . 1.452(3) ?
    C21 C22 . 1.489(4) ?
    C21 H21A . 0.9700 ?
    C21 H21B . 0.9700 ?
    C22 H22A . 0.9600 ?
    C22 H22B . 0.9600 ?
    C22 H22C . 0.9600 ?
    C23 N5 . 1.471(2) ?
    C23 C24 . 1.528(3) ?
    C23 H23A . 0.9800 ?
    C24 C25 . 1.386(3) ?
    C24 C29 . 1.391(3) ?
    C25 C26 . 1.385(3) ?
    C25 H25A . 0.9300 ?
    C26 C27 . 1.385(3) ?
    C26 H26A . 0.9300 ?
    C27 C28 . 1.381(3) ?
    C27 C30 . 1.445(3) ?
    C28 C29 . 1.385(3) ?
    C28 H28A . 0.9300 ?
    C29 H29A . 0.9300 ?
    C30 N6 . 1.137(3) ?
    C6' C7' . 1.453(16) ?
    C6' O2 . 1.51(2) ?
    C6' H6'A . 0.9700 ?
    C6' H6'B . 0.9700 ?
    C7' H7'A . 0.9600 ?
    C7' H7'B . 0.9600 ?
    C7' H7'C . 0.9600 ?
    N1 H1A . 0.8600 ?
    N2 H2A . 0.8600 ?
    N4 H4A . 0.8600 ?
    N5 H5A . 0.8600 ?
loop_
    _geom_angle_atom_site_label_1
    _geom_angle_atom_site_label_2
    _geom_angle_atom_site_label_3
    _geom_angle_site_symmetry_1
    _geom_angle_site_symmetry_3
    _geom_angle
    _geom_angle_publ_flag
    N2 C1 N1 . . 116.14(17) ?
    N2 C1 S1 . . 122.57(15) ?
    N1 C1 S1 . . 121.29(16) ?
    C4 C2 N1 . . 118.89(17) ?
    C4 C2 C3 . . 127.33(19) ?
    N1 C2 C3 . . 113.77(18) ?
    C2 C3 H3A . . 109.5 ?
    C2 C3 H3B . . 109.5 ?
    H3A C3 H3B . . 109.5 ?
    C2 C3 H3C . . 109.5 ?
    H3A C3 H3C . . 109.5 ?
    H3B C3 H3C . . 109.5 ?
    C2 C4 C5 . . 121.66(17) ?
    C2 C4 C8 . . 120.44(17) ?
    C5 C4 C8 . . 117.85(17) ?
    O1 C5 O2 . . 121.6(2) ?
    O1 C5 C4 . . 126.9(2) ?
    O2 C5 C4 . . 111.51(17) ?
    O2 C6 C7 . . 108.0(6) ?
    O2 C6 H6A . . 110.1 ?
    C7 C6 H6A . . 110.1 ?
    O2 C6 H6B . . 110.1 ?
    C7 C6 H6B . . 110.1 ?
    H6A C6 H6B . . 108.4 ?
    C6 C7 H7A . . 109.5 ?
    C6 C7 H7B . . 109.5 ?
    H7A C7 H7B . . 109.5 ?
    C6 C7 H7C . . 109.5 ?
    H7A C7 H7C . . 109.5 ?
    H7B C7 H7C . . 109.5 ?
    N2 C8 C4 . . 109.60(15) ?
    N2 C8 C9 . . 109.97(15) ?
    C4 C8 C9 . . 112.24(15) ?
    N2 C8 H8A . . 108.3 ?
    C4 C8 H8A . . 108.3 ?
    C9 C8 H8A . . 108.3 ?
    C15 C9 C10 . . 118.92(18) ?
    C15 C9 C8 . . 120.95(17) ?
    C10 C9 C8 . . 120.14(17) ?
    C11 C10 C9 . . 120.83(19) ?
    C11 C10 H10A . . 119.6 ?
    C9 C10 H10A . . 119.6 ?
    C12 C11 C10 . . 119.8(2) ?
    C12 C11 H11A . . 120.1 ?
    C10 C11 H11A . . 120.1 ?
    C11 C12 C14 . . 119.99(19) ?
    C11 C12 C13 . . 119.6(2) ?
    C14 C12 C13 . . 120.4(2) ?
    N3 C13 C12 . . 178.1(3) ?
    C15 C14 C12 . . 119.8(2) ?
    C15 C14 H14A . . 120.1 ?
    C12 C14 H14A . . 120.1 ?
    C14 C15 C9 . . 120.6(2) ?
    C14 C15 H15A . . 119.7 ?
    C9 C15 H15A . . 119.7 ?
    N5 C16 N4 . . 116.15(18) ?
    N5 C16 S2 . . 123.41(16) ?
    N4 C16 S2 . . 120.44(17) ?
    C19 C17 N4 . . 119.20(17) ?
    C19 C17 C18 . . 127.79(19) ?
    N4 C17 C18 . . 113.00(18) ?
    C17 C18 H18A . . 109.5 ?
    C17 C18 H18B . . 109.5 ?
    H18A C18 H18B . . 109.5 ?
    C17 C18 H18C . . 109.5 ?
    H18A C18 H18C . . 109.5 ?
    H18B C18 H18C . . 109.5 ?
    C17 C19 C20 . . 120.67(17) ?
    C17 C19 C23 . . 120.26(17) ?
    C20 C19 C23 . . 118.95(17) ?
    O3 C20 O4 . . 122.34(19) ?
    O3 C20 C19 . . 125.4(2) ?
    O4 C20 C19 . . 112.29(16) ?
    O4 C21 C22 . . 107.1(2) ?
    O4 C21 H21A . . 110.3 ?
    C22 C21 H21A . . 110.3 ?
    O4 C21 H21B . . 110.3 ?
    C22 C21 H21B . . 110.3 ?
    H21A C21 H21B . . 108.5 ?
    C21 C22 H22A . . 109.5 ?
    C21 C22 H22B . . 109.5 ?
    H22A C22 H22B . . 109.5 ?
    C21 C22 H22C . . 109.5 ?
    H22A C22 H22C . . 109.5 ?
    H22B C22 H22C . . 109.5 ?
    N5 C23 C19 . . 109.13(15) ?
    N5 C23 C24 . . 110.81(15) ?
    C19 C23 C24 . . 112.27(15) ?
    N5 C23 H23A . . 108.2 ?
    C19 C23 H23A . . 108.2 ?
    C24 C23 H23A . . 108.2 ?
    C25 C24 C29 . . 118.28(19) ?
    C25 C24 C23 . . 119.63(18) ?
    C29 C24 C23 . . 122.09(18) ?
    C26 C25 C24 . . 121.0(2) ?
    C26 C25 H25A . . 119.5 ?
    C24 C25 H25A . . 119.5 ?
    C25 C26 C27 . . 120.0(2) ?
    C25 C26 H26A . . 120.0 ?
    C27 C26 H26A . . 120.0 ?
    C28 C27 C26 . . 119.6(2) ?
    C28 C27 C30 . . 121.2(2) ?
    C26 C27 C30 . . 119.1(2) ?
    C27 C28 C29 . . 120.0(2) ?
    C27 C28 H28A . . 120.0 ?
    C29 C28 H28A . . 120.0 ?
    C28 C29 C24 . . 121.0(2) ?
    C28 C29 H29A . . 119.5 ?
    C24 C29 H29A . . 119.5 ?
    N6 C30 C27 . . 177.3(3) ?
    C7' C6' O2 . . 95.9(11) ?
    C7' C6' H6'A . . 112.6 ?
    O2 C6' H6'A . . 112.6 ?
    C7' C6' H6'B . . 112.6 ?
    O2 C6' H6'B . . 112.6 ?
    H6'A C6' H6'B . . 110.1 ?
    C6' C7' H7'A . . 109.5 ?
    C6' C7' H7'B . . 109.5 ?
    H7'A C7' H7'B . . 109.5 ?
    C6' C7' H7'C . . 109.5 ?
    H7'A C7' H7'C . . 109.5 ?
    H7'B C7' H7'C . . 109.5 ?
    C1 N1 C2 . . 124.43(17) ?
    C1 N1 H1A . . 117.8 ?
    C2 N1 H1A . . 117.8 ?
    C1 N2 C8 . . 125.33(15) ?
    C1 N2 H2A . . 117.3 ?
    C8 N2 H2A . . 117.3 ?
    C16 N4 C17 . . 123.55(18) ?
    C16 N4 H4A . . 118.2 ?
    C17 N4 H4A . . 118.2 ?
    C16 N5 C23 . . 125.58(16) ?
    C16 N5 H5A . . 117.2 ?
    C23 N5 H5A . . 117.2 ?
    C5 O2 C6 . . 116.0(4) ?
    C5 O2 C6' . . 119.6(10) ?
    C20 O4 C21 . . 116.71(17) ?
loop_
    _geom_hbond_atom_site_label_D
    _geom_hbond_atom_site_label_H
    _geom_hbond_atom_site_label_A
    _geom_hbond_site_symmetry_A
    _geom_hbond_distance_DH
    _geom_hbond_distance_HA
    _geom_hbond_distance_DA
    _geom_hbond_angle_DHA
    N1 H1A S2 1_545 0.86 2.60 3.4612(19) 174.3
    N2 H2A O3 2_666 0.86 2.14 2.843(2) 138.4
    N5 H5A O1 2_665 0.86 2.01 2.852(2) 165.2
data_global
_journal_date_recd_electronic     2009-06-24
_journal_date_accepted     2009-06-26
_journal_name_full     'Acta Crystallographica, Section E'
_journal_year     2009
_journal_volume     65
_journal_issue      8
_journal_page_first     o1733
_journal_page_last     o1733
_journal_paper_category     QO
_journal_coeditor_code     RZ2341
_publ_contact_author_name     'De-Hong Wu*'
_publ_contact_author_address
;
Ordered Matter ScienceResearch Center,College of Chemistryand Chemical
Engineering, School of Materials Science and Engineering, Southeast
 University,Nanjing 210096,People's Republic of China.
;
_publ_contact_author_email     'wudehong@seu.edu.cn'
_publ_contact_author_fax     ?
_publ_contact_author_phone     ?
_publ_section_title
;\
Ethyl
4-(4-cyanophenyl)-6-methyl-2-thioxo-1,2,3,4-tetrahydropyrimidine-5-\
carboxylate
;
loop_
    _publ_author_name
    _publ_author_footnote
    _publ_author_address
    'Wu, De-Hong' .
;
Ordered Matter Science Research Center
College of Chemistry and Chemical Engineering
School of Materials Science and Engineering
Southeast University
Nanjing 210096
People's Republic of China
;
    'Zhang, You-Hong' .
;
Ordered Matter Science Research Center
College of Chemistry and Chemical Engineering
School of Materials Science and Engineering
Southeast University
Nanjing 210096
People's Republic of China
;
    'Li, Zhu-Feng' .
;
Ordered Matter Science Research Center
College of Chemistry and Chemical Engineering
School of Materials Science and Engineering
Southeast University
Nanjing 210096
People's Republic of China
;
