# Supplementary material for: Ethyl 4-(4-cyano­phen­yl)-6-methyl-2-thioxo-1,2,3,4-tetra­hydro­pyrimidine-5-carboxyl­ate
Source: Acta Crystallogr Sect E Struct Rep Online. 2009 Jul 1;65(Pt 8):o1733. doi: 10.1107/S1600536809024520 (PMC2977496; doi:10.1107/S1600536809024520)
Supplement: Supplementary file 2 [file e-65-o1733-Isup2.hkl]

# 
# h,k,l, Fc-squared, Fo-squared, sigma(Fo-squared) and status flag 
# 
data_I
_shelx_title ' a in P-1' 
_shelx_refln_list_code          4 
_shelx_F_calc_maximum      146.75 
_exptl_crystal_F_000       632.00 
_reflns_d_resolution_high  0.8107 
 
loop_ 
 _symmetry_equiv_pos_as_xyz 
 'x, y, z' 
 '-x, -y, -z' 
 
_cell_length_a     9.2938 
_cell_length_b    13.2771 
_cell_length_c    14.5115 
_cell_angle_alpha 101.247 
_cell_angle_beta  108.442 
_cell_angle_gamma 107.888 
 
_shelx_F_squared_multiplier     1.000 
 
loop_ 
 _refln_index_h 
 _refln_index_k 
 _refln_index_l 
 _refln_F_squared_calc 
 _refln_F_squared_meas 
 _refln_F_squared_sigma 
 _refln_observed_status 
   1   0   0      123.86      127.29      3.30 o 
   2   0   0     9983.86     9341.36    123.87 o 
   3   0   0     5168.85     5402.48     18.13 o 
   4   0   0      204.72      254.07      7.22 o 
   5   0   0     1083.81     1126.52     12.89 o 
   6   0   0      460.63      513.40     21.30 o 
   7   0   0      302.65      338.27     11.82 o 
   8   0   0       12.43        8.76      1.90 o 
   9   0   0        2.42        1.30      2.12 o 
 -10   1   0       11.12        3.22      2.25 o 
  -9   1   0        4.90        3.88      2.31 o 
  -8   1   0        5.44        6.20      1.81 o 
  -7   1   0      318.09      366.17      8.10 o 
  -6   1   0        9.81        4.62      1.36 o 
  -5   1   0      258.57      269.07      4.46 o 
  -4   1   0     1013.99     1005.79     21.88 o 
  -3   1   0     4223.29     4213.14     52.36 o 
  -2   1   0       80.01       91.67      1.67 o 
   1   1   0     3148.38     3032.13     20.98 o 
   2   1   0    15109.33    14859.50     51.05 o 
   3   1   0       71.07       65.71      2.18 o 
   4   1   0     1343.20     1631.38     13.27 o 
   5   1   0      582.37      649.12     13.75 o 
   6   1   0      465.78      499.02     10.55 o 
   7   1   0       58.08       65.35      3.49 o 
   8   1   0       11.63        8.65      2.01 o 
   9   1   0       41.18       23.42      4.04 o 
 -10   2   0       24.10       24.20      3.66 o 
  -9   2   0        4.41        4.14      2.51 o 
  -8   2   0       11.51        9.24      1.48 o 
  -7   2   0       54.65       60.13      3.14 o 
  -6   2   0      155.43      158.55      4.60 o 
  -5   2   0      954.56      956.47      9.05 o 
  -4   2   0        1.37       18.25      1.67 o 
  -3   2   0      131.29      133.55      2.84 o 
  -2   2   0     3490.02     3277.72     21.61 o 
  -1   2   0     2952.22     2672.41     21.12 o 
   0   2   0     3600.85     3457.95     29.98 o 
   1   2   0     1902.07     2003.03     10.41 o 
   2   2   0     2919.58     2966.00     42.92 o 
   3   2   0     1162.67     1264.97     27.48 o 
   4   2   0     1204.59     1315.29     14.95 o 
   5   2   0       98.94      121.92      4.02 o 
   6   2   0        3.84        3.27      1.72 o 
   7   2   0       72.35       66.00      3.91 o 
   8   2   0        0.04        0.69      1.49 o 
   9   2   0       15.11        8.27      4.25 o 
 -10   3   0      114.67      119.27      7.40 o 
  -9   3   0        3.26       22.37     15.66 o 
  -8   3   0      156.73      166.88      9.35 o 
  -7   3   0       13.76        9.85      2.27 o 
  -6   3   0      271.92      299.32      5.23 o 
  -5   3   0      212.41      198.04      3.90 o 
  -4   3   0      184.95      237.34      3.88 o 
  -3   3   0     7707.29     7575.94     30.66 o 
  -2   3   0       66.70       56.01      1.75 o 
  -1   3   0      883.79      821.76     13.92 o 
   0   3   0     3380.43     3377.95     35.92 o 
   1   3   0     1474.62     1559.16      8.45 o 
   2   3   0        7.53        8.38      2.77 o 
   3   3   0      126.91      155.58      3.34 o 
   4   3   0        2.65        5.30      1.87 o 
   5   3   0      187.57      169.33      5.64 o 
   6   3   0      234.77      243.97      5.93 o 
   7   3   0       12.60       12.85      2.54 o 
   8   3   0        5.91        3.31      1.47 o 
   9   3   0        0.02        3.89      4.54 o 
 -10   4   0       11.44       10.38      3.12 o 
  -9   4   0        5.77        5.58      2.60 o 
  -8   4   0      132.29      144.94      6.51 o 
  -7   4   0       20.23       23.42      2.63 o 
  -6   4   0       90.45       67.75      3.61 o 
  -5   4   0      507.41      700.26      9.40 o 
  -4   4   0      387.13      396.53      4.67 o 
  -3   4   0      700.15      705.72     25.10 o 
  -2   4   0      237.62      296.56      3.74 o 
   0   4   0     1544.41     1559.45     12.40 o 
   1   4   0      180.01      177.41      3.82 o 
   2   4   0      867.22      955.99      8.07 o 
   3   4   0      696.86      804.91     25.50 o 
   4   4   0        2.40        3.63      1.20 o 
   5   4   0       14.23       15.15      5.12 o 
   6   4   0       21.94       28.19      2.74 o 
   7   4   0       18.78       14.21      2.17 o 
   8   4   0        6.32        4.46      2.24 o 
 -10   5   0       19.46       15.29      3.45 o 
  -9   5   0        0.33        0.83      2.44 o 
  -8   5   0        7.94        6.26      1.80 o 
  -7   5   0        2.30        3.40      1.58 o 
  -6   5   0      250.83      261.69      5.92 o 
  -5   5   0       15.61       17.68      1.74 o 
  -4   5   0      443.66      489.10      6.88 o 
  -3   5   0        4.59       10.39      1.34 o 
  -2   5   0       41.78       60.69      2.42 o 
  -1   5   0     4379.61     4210.29     49.94 o 
   0   5   0     1132.94     1116.26     11.13 o 
   1   5   0        1.65        6.62      1.12 o 
   2   5   0        0.02        0.32      0.99 o 
   3   5   0      109.91      109.10      5.04 o 
   4   5   0       11.58       14.57      1.64 o 
   5   5   0        0.36        0.78      1.20 o 
   6   5   0        7.21        7.46      1.61 o 
   7   5   0        0.88        0.89      2.07 o 
   8   5   0        0.05        2.99      4.05 o 
 -10   6   0        2.94        1.77      2.29 o 
  -9   6   0        5.47        3.62      2.93 o 
  -8   6   0      154.93      157.10      5.81 o 
  -7   6   0       99.49       89.95      4.32 o 
  -6   6   0        8.50        5.53      1.00 o 
  -5   6   0       99.10      115.34      5.49 o 
  -4   6   0      243.86      251.72      4.28 o 
  -3   6   0       86.64      117.17      3.76 o 
  -2   6   0      221.02      250.38      4.11 o 
  -1   6   0     4237.29     4225.93     60.93 o 
   0   6   0      199.92      200.55      4.23 o 
   1   6   0      128.73      192.69      3.67 o 
   2   6   0      503.06      560.09      8.99 o 
   3   6   0       20.89       15.59      1.98 o 
   4   6   0        3.75        0.52      0.93 o 
   5   6   0       34.80       27.57      3.36 o 
   6   6   0        8.39       13.35      3.07 o 
   7   6   0        3.93        1.25      2.26 o 
 -10   7   0        0.39        0.64      2.97 o 
  -9   7   0        8.12        8.55      1.59 o 
  -8   7   0       47.91       37.35      3.43 o 
  -7   7   0       26.71       25.94      2.47 o 
  -6   7   0      400.83      396.95      8.46 o 
  -5   7   0       61.46       44.05      2.67 o 
  -4   7   0      883.98      840.02      9.43 o 
  -3   7   0        3.73        2.12      0.92 o 
  -2   7   0      907.53      977.64      8.77 o 
  -1   7   0     2202.26     1945.29     18.09 o 
   0   7   0      358.73      357.33      5.89 o 
   1   7   0        0.38        0.03      1.26 o 
   2   7   0      185.85      176.13      6.85 o 
   3   7   0       40.57       30.61      4.58 o 
   4   7   0      299.17      322.06     15.46 o 
   5   7   0        0.41        0.00      2.38 o 
   6   7   0        0.29        0.00      2.46 o 
   7   7   0        6.85        8.19      2.88 o 
 -10   8   0        3.85        5.44      2.36 o 
  -9   8   0        9.91        9.64      1.73 o 
  -8   8   0       90.73       84.03      5.04 o 
  -7   8   0       91.68      101.41      6.83 o 
  -6   8   0       20.99       17.89      2.91 o 
  -5   8   0      264.14      252.33      4.86 o 
  -4   8   0       88.96       61.44      2.66 o 
  -3   8   0       52.68       62.17      3.30 o 
  -2   8   0      249.99      187.48      4.41 o 
  -1   8   0        9.08        7.47      1.49 o 
   0   8   0       40.24       43.50      2.63 o 
   1   8   0      311.60      327.64      9.78 o 
   2   8   0      184.64      205.25      7.07 o 
   3   8   0       19.21       23.72      2.17 o 
   4   8   0       14.06       10.29      2.98 o 
   5   8   0       46.06       51.70      4.68 o 
   6   8   0       23.04       24.94      4.03 o 
 -10   9   0       63.28       59.11      7.39 o 
  -9   9   0       15.48       12.01      2.00 o 
  -8   9   0       69.62       69.55      4.48 o 
  -7   9   0      235.25      236.06     11.81 o 
  -6   9   0       26.45       18.52      2.43 o 
  -5   9   0      296.70      299.24      5.67 o 
  -4   9   0      270.88      265.70      6.77 o 
  -3   9   0       14.48       16.12      1.88 o 
  -2   9   0        0.78        1.06      1.44 o 
  -1   9   0      719.89      756.35     12.31 o 
   0   9   0      892.72      961.75     12.34 o 
   1   9   0       29.26       24.49      2.24 o 
   2   9   0       49.12       50.32      4.49 o 
   3   9   0        0.23        2.34      2.62 o 
   4   9   0        9.04       17.04      3.48 o 
   5   9   0        0.15        0.24      2.55 o 
 -10  10   0       90.52       85.61      7.46 o 
  -9  10   0        2.73        4.33      1.56 o 
  -8  10   0       69.71       68.72      5.95 o 
  -7  10   0       52.56       49.19      3.84 o 
  -6  10   0      797.12      901.21     36.33 o 
  -5  10   0      112.22      117.18      5.29 o 
  -4  10   0      371.30      390.61     12.25 o 
  -3  10   0      110.66      133.43      6.36 o 
  -2  10   0      385.24      406.57     14.36 o 
  -1  10   0       33.53       22.47      2.23 o 
   0  10   0      237.93      254.38      7.06 o 
   1  10   0      116.24      131.62      4.57 o 
   2  10   0       31.04       35.52      2.93 o 
   3  10   0        2.90        4.87      3.04 o 
   4  10   0        7.10        9.06      3.36 o 
   5  10   0       19.35       22.69      4.19 o 
 -10  11   0       68.65       84.61      9.81 o 
  -9  11   0        1.40        0.10      1.52 o 
  -8  11   0        1.29        0.94      1.50 o 
  -7  11   0       52.06       45.85      3.12 o 
  -6  11   0       69.20       61.70      3.39 o 
  -5  11   0       21.13       15.20      1.97 o 
  -4  11   0       10.57        3.30      1.68 o 
  -3  11   0       77.70       91.83      4.64 o 
  -2  11   0      578.51      601.78     26.07 o 
  -1  11   0       68.34       74.87      4.20 o 
   0  11   0      172.60      165.17     11.24 o 
   1  11   0       85.68       71.77      3.76 o 
   2  11   0        4.52        7.19      2.82 o 
   3  11   0       29.34       26.32      5.91 o 
   4  11   0       33.03       32.33      4.80 o 
  -9  12   0        0.41        0.00      4.96 o 
  -8  12   0       48.16       52.89      5.89 o 
  -7  12   0        3.50        3.68      1.84 o 
  -6  12   0        7.06        5.13      1.36 o 
  -5  12   0        8.95       14.81      1.95 o 
  -4  12   0       16.43       16.11      2.27 o 
  -3  12   0        9.81       10.55      1.97 o 
  -2  12   0       46.18       44.87      3.66 o 
  -1  12   0        8.57        6.89      1.99 o 
   0  12   0        9.74       11.80      2.34 o 
   1  12   0       17.04       15.96      3.50 o 
   2  12   0       24.85       42.37      5.62 o 
   3  12   0       31.65       30.20      4.48 o 
  -9  13   0       48.48       56.37      9.99 o 
  -8  13   0       11.47       17.82      3.33 o 
  -7  13   0        6.00        5.23      3.28 o 
  -6  13   0        1.11        1.26      3.35 o 
  -5  13   0        8.64        7.53      1.39 o 
  -4  13   0        2.79        2.95      1.27 o 
  -3  13   0       25.11       26.83      3.04 o 
  -2  13   0       65.51       65.73      4.29 o 
  -1  13   0      182.97      196.81      6.68 o 
   0  13   0       21.02       30.35      8.18 o 
   1  13   0        4.73        5.21      2.80 o 
   2  13   0        3.55        3.98      2.54 o 
  -8  14   0        2.52        1.51      2.57 o 
  -7  14   0      153.81      169.67     11.17 o 
  -6  14   0       29.40       37.79      4.47 o 
  -5  14   0        9.31        9.28      2.64 o 
  -4  14   0        4.39        2.66      2.51 o 
  -3  14   0      135.56      135.71     13.38 o 
  -2  14   0        6.43        5.92      1.38 o 
  -1  14   0       32.66       27.47      4.25 o 
   0  14   0        2.50        4.43      2.69 o 
   1  14   0       10.07       14.25      3.92 o 
  -7  15   0       40.24       49.26      5.53 o 
  -6  15   0       11.41       15.64      3.16 o 
  -5  15   0       33.95       29.35      4.25 o 
  -4  15   0        0.26        1.62      2.92 o 
  -3  15   0        3.07        3.65      2.83 o 
  -2  15   0        0.56        4.80      3.89 o 
  -1  15   0        3.39        6.60      6.10 o 
  -5  16   0        3.58        6.34      3.13 o 
  -4  16   0        0.00        0.00      2.43 o 
   3 -16   1        5.45        8.25      5.38 o 
   4 -16   1        0.01        0.00      2.28 o 
   5 -16   1        0.03        4.00      2.90 o 
   0 -15   1       44.42       43.00      6.37 o 
   1 -15   1       42.51       45.53      5.96 o 
   2 -15   1        4.69        2.23      1.67 o 
   3 -15   1       13.37       17.51      5.54 o 
   4 -15   1       47.87       32.90      4.02 o 
   5 -15   1       10.92        8.46      2.58 o 
   6 -15   1       21.28       20.73      4.00 o 
   7 -15   1       41.61       46.17      5.55 o 
  -1 -14   1        3.88        4.84      2.44 o 
   0 -14   1       15.74       13.91      3.19 o 
   1 -14   1       13.16       12.25      2.64 o 
   2 -14   1        0.48        0.49      1.05 o 
   3 -14   1       94.52       89.12      7.65 o 
   4 -14   1        5.07        6.80      1.49 o 
   5 -14   1        5.15        5.47      2.48 o 
   6 -14   1        1.56        0.47      2.30 o 
   7 -14   1        6.86        4.43      2.67 o 
   8 -14   1      102.56      109.09      9.26 o 
  -2 -13   1       31.35       27.97      4.56 o 
  -1 -13   1        6.50        7.08      2.48 o 
   0 -13   1       19.93       18.88      5.59 o 
   1 -13   1       69.12       70.63      4.89 o 
   2 -13   1       15.87       13.93      2.00 o 
   3 -13   1       62.65       45.72      3.85 o 
   4 -13   1       40.58       41.88      3.63 o 
   5 -13   1        7.07        7.59      2.06 o 
   6 -13   1        0.48        1.03      1.79 o 
   7 -13   1        4.23        3.11      2.97 o 
   8 -13   1        3.50        0.87      3.47 o 
   9 -13   1       24.54       28.50      6.96 o 
  -3 -12   1        6.84       10.76      3.39 o 
  -2 -12   1       55.19       60.54      5.60 o 
  -1 -12   1       88.39       87.89      6.98 o 
   0 -12   1        2.42        2.44      1.35 o 
   1 -12   1       45.21       44.57      3.68 o 
   2 -12   1      105.13      105.70      7.31 o 
   3 -12   1      110.60      116.51      6.08 o 
   4 -12   1      122.58      123.69     10.56 o 
   5 -12   1      119.07      115.35      4.66 o 
   6 -12   1       40.07       36.48      2.86 o 
   7 -12   1       28.60       32.60      3.33 o 
   8 -12   1       59.57       61.75      4.08 o 
   9 -12   1       24.30       27.21      7.26 o 
  -4 -11   1        0.01        0.00      2.60 o 
  -3 -11   1        1.80        4.34      3.26 o 
  -2 -11   1       13.27       12.53      2.95 o 
  -1 -11   1      184.21      204.64     11.14 o 
   0 -11   1      134.91      125.07      5.17 o 
   1 -11   1        2.78        1.75      1.49 o 
   2 -11   1      331.97      317.35     10.51 o 
   3 -11   1      163.76      147.52      5.54 o 
   4 -11   1        2.85        1.72      0.99 o 
   5 -11   1      214.35      214.21      9.38 o 
   6 -11   1        2.03        1.87      1.23 o 
   7 -11   1      128.93      121.06      5.27 o 
   8 -11   1       51.30       45.19      4.02 o 
   9 -11   1       12.57       14.69      3.47 o 
  10 -11   1       13.04       12.08      5.10 o 
  -5 -10   1        2.67        2.55      3.06 o 
  -4 -10   1        2.35        2.90      2.54 o 
  -3 -10   1       27.18       22.89      3.51 o 
  -2 -10   1       84.81       90.95      5.51 o 
  -1 -10   1      215.23      218.06      9.57 o 
   0 -10   1      826.94      883.40     29.08 o 
   1 -10   1      112.18       96.69      4.29 o 
   2 -10   1       34.16       25.82      2.38 o 
   3 -10   1      194.20      197.16      5.19 o 
   4 -10   1      433.71      468.67     17.63 o 
   5 -10   1       17.58       20.22      2.54 o 
   6 -10   1      108.29      125.71      9.73 o 
   7 -10   1        4.54        6.97      1.57 o 
   8 -10   1       52.10       45.95      4.51 o 
   9 -10   1       17.66       12.57      3.38 o 
  10 -10   1       14.40       17.40      4.50 o 
  -6  -9   1        0.26        1.00      3.07 o 
  -5  -9   1        0.43        4.66      3.25 o 
  -4  -9   1       41.82       37.89      4.32 o 
  -3  -9   1       12.37       13.43      2.84 o 
  -2  -9   1        3.90        3.70      1.37 o 
  -1  -9   1      109.12      106.63      7.60 o 
   0  -9   1       95.14       87.78      4.08 o 
   1  -9   1        2.22        0.00      2.57 o 
   2  -9   1       34.31       40.03      2.94 o 
   3  -9   1      346.09      308.39      5.82 o 
   4  -9   1        2.61        0.25      1.59 o 
   5  -9   1       35.78       33.80      2.93 o 
   6  -9   1        0.06        0.59      1.64 o 
   7  -9   1      112.55      107.78      5.62 o 
   8  -9   1        0.07        0.33      1.46 o 
   9  -9   1        7.72        7.53      3.42 o 
  10  -9   1       10.83        8.78      3.48 o 
  -6  -8   1       10.76       44.25     20.56 o 
  -5  -8   1        7.60       11.52      2.76 o 
  -4  -8   1      159.23      176.33      7.87 o 
  -3  -8   1       30.83       26.57      2.44 o 
  -2  -8   1      124.22      139.39      6.99 o 
  -1  -8   1        5.96        7.48      1.42 o 
   0  -8   1      782.29      813.25     14.75 o 
   1  -8   1      584.33      576.49     16.58 o 
   2  -8   1        4.07        0.10      1.45 o 
   3  -8   1        7.32       24.96      2.12 o 
   4  -8   1       78.34       60.91      2.57 o 
   5  -8   1      290.84      296.83      6.76 o 
   6  -8   1      216.97      212.02     10.52 o 
   7  -8   1      230.71      237.34      7.13 o 
   8  -8   1      114.23      119.16      5.29 o 
   9  -8   1       40.81       25.52      4.86 o 
  10  -8   1       20.67       24.70      7.69 o 
  -7  -7   1        0.06        0.94      2.57 o 
  -6  -7   1        9.84       10.63      2.91 o 
  -5  -7   1       13.69       19.69      3.67 o 
  -4  -7   1       17.21       21.73      3.35 o 
  -3  -7   1      723.73      816.83     48.36 o 
  -2  -7   1       81.15       79.02      4.62 o 
  -1  -7   1        3.48        1.68      1.09 o 
   0  -7   1      318.22      319.86     12.37 o 
   1  -7   1      769.52      695.72      7.56 o 
   2  -7   1     2183.10     2498.99     39.52 o 
   3  -7   1        6.00        6.68      1.10 o 
   4  -7   1      428.52      431.84      9.57 o 
   5  -7   1      197.52      196.24      5.22 o 
   6  -7   1       11.25       15.22      1.92 o 
   7  -7   1      245.10      263.24      7.31 o 
   8  -7   1        4.39        1.11      1.05 o 
   9  -7   1       48.53       47.12      6.53 o 
  10  -7   1        5.94        2.83      2.61 o 
  -7  -6   1       26.87       29.51      4.49 o 
  -6  -6   1       28.02       22.43      4.13 o 
  -5  -6   1        2.79        4.56      1.81 o 
  -4  -6   1       54.27       45.87      3.56 o 
  -3  -6   1        3.97        0.09      0.99 o 
  -2  -6   1      220.05      189.08      4.30 o 
  -1  -6   1      611.92      648.61      6.55 o 
   0  -6   1      661.69      726.34     10.45 o 
   1  -6   1      194.15      224.84      3.80 o 
   2  -6   1       17.77       18.03      1.69 o 
   3  -6   1       72.66       65.92      2.19 o 
   4  -6   1       98.01       77.16      3.23 o 
   5  -6   1       63.89       75.89      3.68 o 
   6  -6   1       10.05        7.61      1.57 o 
   7  -6   1       26.54       24.67      2.67 o 
   8  -6   1       14.88       15.36      2.61 o 
   9  -6   1       22.62       20.00      3.52 o 
  10  -6   1       38.45       38.22      4.86 o 
  -8  -5   1       15.71       18.28      3.74 o 
  -7  -5   1       10.05        8.32      2.40 o 
  -6  -5   1       29.68       24.91      2.62 o 
  -5  -5   1        2.73        1.06      0.78 o 
  -4  -5   1       12.16       10.07      1.65 o 
  -3  -5   1       31.51       20.20      2.10 o 
  -2  -5   1      317.92      272.82      5.95 o 
  -1  -5   1        0.01        0.60      1.17 o 
   0  -5   1       13.49        7.50      5.90 o 
   1  -5   1      285.45      298.15      4.09 o 
   2  -5   1       90.80       90.05      3.64 o 
   3  -5   1      452.42      395.53      5.09 o 
   4  -5   1        1.51        2.64      1.26 o 
   5  -5   1       10.80        6.87      1.28 o 
   6  -5   1        0.79        1.48      0.76 o 
   7  -5   1      204.02      257.51      5.64 o 
   8  -5   1        8.97        9.14      2.00 o 
   9  -5   1       11.88        9.59      2.89 o 
  10  -5   1        6.04        3.04      2.40 o 
  -8  -4   1       14.84       12.32      3.55 o 
  -7  -4   1       46.04       45.15      8.37 o 
  -6  -4   1        9.35       10.84      1.69 o 
  -5  -4   1       46.03       44.71      4.03 o 
  -4  -4   1       43.35       39.97      2.98 o 
  -3  -4   1     1386.30     1528.55     30.82 o 
  -2  -4   1       48.75       70.55      2.94 o 
  -1  -4   1      791.75      716.94      7.45 o 
   0  -4   1     5998.13     5742.97     54.56 o 
   1  -4   1     2099.31     2114.70     21.48 o 
   2  -4   1      252.57      249.51      3.46 o 
   3  -4   1      555.75      560.97      8.39 o 
   4  -4   1     1401.80     1546.63     10.73 o 
   5  -4   1        5.60        3.25      1.34 o 
   6  -4   1        8.21        5.33      1.05 o 
   7  -4   1      178.73      199.52      6.75 o 
   8  -4   1       54.41       43.28      4.12 o 
   9  -4   1       59.72       58.27      4.92 o 
  10  -4   1        0.07        0.99      2.49 o 
  -9  -3   1        6.14        3.25      4.46 o 
  -8  -3   1        2.61        1.20      0.79 o 
  -7  -3   1      165.40      155.79      9.09 o 
  -6  -3   1       39.95       46.01      4.15 o 
  -5  -3   1        3.99        2.19      0.93 o 
  -4  -3   1      835.95      875.48     24.65 o 
  -3  -3   1      325.03      353.05      5.08 o 
  -2  -3   1       42.33       34.96      1.95 o 
   0  -3   1     6875.55     6158.53    111.88 o 
   1  -3   1        4.66        8.82      0.92 o 
   2  -3   1       14.24       11.11      1.04 o 
   3  -3   1      231.25      213.53      2.95 o 
   4  -3   1       73.18       58.29      2.55 o 
   5  -3   1       77.09       91.53      2.96 o 
   6  -3   1      245.30      267.29      7.03 o 
   7  -3   1       27.65       19.58      3.01 o 
   8  -3   1       58.08       56.34      6.32 o 
   9  -3   1       32.25       42.15      4.82 o 
  10  -3   1        0.65        4.68      2.70 o 
  -9  -2   1        0.81        2.65      4.50 o 
  -8  -2   1        3.69        2.87      1.47 o 
  -7  -2   1        1.37        0.53      1.51 o 
  -6  -2   1       35.34       31.43      2.86 o 
  -5  -2   1        0.46        2.62      1.48 o 
  -4  -2   1      283.29      300.66      5.14 o 
  -3  -2   1      490.26      594.00      6.08 o 
  -2  -2   1      106.38      101.55      1.84 o 
  -1  -2   1     1821.94     1896.86     17.74 o 
   1  -2   1      457.01      463.95      4.51 o 
   2  -2   1      241.34      218.06      3.67 o 
   3  -2   1     1032.01     1153.00     15.63 o 
   4  -2   1     2194.31     2552.31     21.73 o 
   5  -2   1      157.56      209.86      3.85 o 
   6  -2   1        0.04        3.71      1.70 o 
   7  -2   1       66.20       58.56      3.08 o 
   8  -2   1        7.27        4.42      3.08 o 
   9  -2   1        0.03        1.71      2.40 o 
  10  -2   1       15.59       11.48      3.14 o 
  -9  -1   1       24.95       16.99      2.33 o 
  -8  -1   1       49.03       54.28      3.28 o 
  -7  -1   1      164.46      163.20      4.93 o 
  -6  -1   1      672.73      701.12      9.05 o 
  -5  -1   1       58.29       72.91      2.79 o 
  -4  -1   1     1276.49     1508.36     21.52 o 
  -3  -1   1      241.04      300.63      5.82 o 
  -2  -1   1     1045.83     1073.47      9.30 o 
   2  -1   1      635.69      623.82      9.54 o 
   3  -1   1        8.62        3.41      1.93 o 
   4  -1   1       12.59       10.50      1.10 o 
   5  -1   1      125.95      139.28      3.46 o 
   6  -1   1      348.09      367.00     10.83 o 
   7  -1   1      150.04      133.48      4.42 o 
   8  -1   1        9.13        7.99      1.67 o 
   9  -1   1        2.02        3.17      2.39 o 
 -10   0   1        0.52        1.11      2.17 o 
  -9   0   1        6.96        9.83      2.08 o 
  -8   0   1       60.36       59.70      4.12 o 
  -7   0   1       59.00       46.65      2.83 o 
  -6   0   1       85.78       97.19      3.87 o 
  -5   0   1      588.94      568.45      6.33 o 
  -4   0   1     3493.74     3846.03     38.48 o 
  -3   0   1     2008.97     2130.23     36.68 o 
  -2   0   1     2779.98     2781.91     28.36 o 
  -1   0   1        2.84        2.04      0.61 o 
   1   0   1        5.89        2.68      0.68 o 
   2   0   1     3400.92     3656.65     44.98 o 
   3   0   1        0.48        0.71      1.06 o 
   4   0   1      348.45      391.13      5.52 o 
   5   0   1       31.92       31.98      2.15 o 
   6   0   1      730.91      900.43     13.07 o 
   7   0   1      143.40      136.71      4.87 o 
   8   0   1       25.08       20.00      3.49 o 
   9   0   1        1.45        0.59      2.20 o 
 -10   1   1        6.19        1.96      2.42 o 
  -9   1   1        1.24        0.00      1.50 o 
  -8   1   1      349.07      359.95      9.99 o 
  -7   1   1       59.91       60.69      3.42 o 
  -6   1   1       43.28       31.80      2.23 o 
  -5   1   1       51.23       30.09      1.74 o 
  -4   1   1      387.43      445.08      9.35 o 
  -3   1   1     1630.58     1734.31      9.06 o 
   1   1   1    16636.58    14373.73     60.38 o 
   2   1   1     2102.90     2132.21     16.99 o 
   3   1   1     1821.33     1816.32     29.55 o 
   4   1   1     2186.66     2385.08     17.58 o 
   5   1   1      109.96      113.43      4.12 o 
   6   1   1      611.48      680.07     12.32 o 
   7   1   1      488.35      526.07     16.88 o 
   8   1   1       30.80       27.44      3.61 o 
   9   1   1        2.48        1.10      2.22 o 
 -10   2   1       16.92       20.43      3.66 o 
  -9   2   1        1.55        6.05      2.42 o 
  -8   2   1        2.41        9.61      2.31 o 
  -7   2   1        3.16        9.25      1.96 o 
  -6   2   1        1.97        0.00      0.82 o 
  -5   2   1      142.81      149.02      3.53 o 
  -4   2   1      295.97      242.40      3.97 o 
  -3   2   1     1347.73     1333.42     18.32 o 
  -2   2   1      531.64      584.07     12.27 o 
  -1   2   1        1.49       10.05      1.88 o 
   0   2   1      982.57      908.64      6.53 o 
   1   2   1     4049.75     4045.25     40.78 o 
   2   2   1     6121.08     6355.18     45.26 o 
   3   2   1     1082.91     1213.24     17.71 o 
   4   2   1      866.68      920.23     21.36 o 
   5   2   1      445.96      447.63     11.28 o 
   6   2   1       24.07       16.51      2.12 o 
   7   2   1        5.11        3.20      2.17 o 
   8   2   1       78.70       67.65     15.13 o 
   9   2   1       45.51       35.98      8.47 o 
 -10   3   1        3.41        3.44      2.60 o 
  -9   3   1       45.88       50.46      3.60 o 
  -8   3   1      245.58      260.62     17.23 o 
  -7   3   1      257.91      250.51      6.57 o 
  -6   3   1       73.03       86.72      3.15 o 
  -5   3   1        7.86        4.27      1.14 o 
  -4   3   1     2414.10     2463.26     15.40 o 
  -3   3   1      146.68      145.41      2.71 o 
  -1   3   1     9780.61     8962.09     37.79 o 
   0   3   1       42.38       54.80      1.50 o 
   2   3   1      992.00     1182.58     15.29 o 
   3   3   1        0.09        0.98      1.07 o 
   4   3   1      305.85      291.12      6.10 o 
   5   3   1       36.06       28.67      2.73 o 
   6   3   1        0.23        0.00      1.54 o 
   7   3   1       24.04       12.58      1.87 o 
   8   3   1       29.29       25.66      4.42 o 
 -10   4   1        5.15        5.02      3.25 o 
  -9   4   1       25.47       19.93      3.09 o 
  -8   4   1      228.14      212.88      6.48 o 
  -7   4   1      390.13      376.51      8.37 o 
  -6   4   1      271.09      267.34      6.43 o 
  -5   4   1      713.91      751.34      7.96 o 
  -4   4   1       97.92       97.52      2.73 o 
  -3   4   1     1195.30     1129.49     16.14 o 
  -2   4   1      658.06      634.48      5.89 o 
  -1   4   1     1523.75     1480.65     64.05 o 
   0   4   1      689.30      641.13      7.38 o 
   1   4   1      323.89      413.35      5.43 o 
   2   4   1       33.95       44.36      2.50 o 
   3   4   1       69.23       94.11      3.88 o 
   4   4   1        0.95        1.99      0.78 o 
   5   4   1       44.98       44.49      3.46 o 
   6   4   1       22.07       22.48      2.54 o 
   7   4   1        9.83        5.31      2.67 o 
   8   4   1        0.55        2.87      4.09 o 
 -11   5   1        5.93        6.19      3.05 o 
 -10   5   1        1.95        0.90      2.23 o 
  -9   5   1      199.87      194.07      6.31 o 
  -8   5   1        8.60        6.73      1.31 o 
  -7   5   1        5.24       11.10      1.78 o 
  -6   5   1      740.10      763.75     30.45 o 
  -5   5   1      274.74      257.40      5.70 o 
  -4   5   1     1201.50     1380.29     27.02 o 
  -3   5   1     1230.65     1309.01     10.54 o 
  -2   5   1       28.85       17.18      4.62 o 
  -1   5   1     3575.03     3311.19     58.27 o 
   0   5   1      594.78      610.21      6.49 o 
   1   5   1        1.98        3.47      1.59 o 
   2   5   1      206.47      155.26      4.65 o 
   3   5   1        0.91        0.68      0.72 o 
   4   5   1       16.36       14.44      1.98 o 
   5   5   1       59.54       59.90      4.01 o 
   6   5   1        0.10        2.23      1.26 o 
   7   5   1        2.04        2.44      2.15 o 
 -11   6   1        1.68        3.00      2.35 o 
 -10   6   1       15.65        7.02      3.28 o 
  -9   6   1        0.68        1.87      1.15 o 
  -8   6   1       41.27       42.79      3.21 o 
  -7   6   1       80.39       58.67      3.76 o 
  -6   6   1      268.74      250.82      5.63 o 
  -5   6   1      396.76      349.18      6.06 o 
  -4   6   1      750.79      737.31      8.80 o 
  -3   6   1     1837.05     1986.61     26.74 o 
  -2   6   1      327.86      404.39     10.23 o 
  -1   6   1     1718.32     1680.41     72.94 o 
   0   6   1      895.46     1047.16     10.21 o 
   1   6   1      128.53      121.42      3.27 o 
   2   6   1      134.74      117.21      4.37 o 
   3   6   1        2.09        0.00      1.21 o 
   4   6   1       23.30       15.78      2.05 o 
   5   6   1       58.21       54.10      6.34 o 
   6   6   1        4.89        7.96      3.14 o 
   7   6   1        5.75        2.49      2.33 o 
 -11   7   1        0.90        0.04      2.25 o 
 -10   7   1       31.56       31.65      7.52 o 
  -9   7   1       51.07       41.55      4.97 o 
  -8   7   1        0.35        1.41      1.28 o 
  -7   7   1        0.62        0.00      1.35 o 
  -6   7   1        0.61        0.00      1.52 o 
  -5   7   1      360.38      294.76      7.05 o 
  -4   7   1       37.03       38.56      1.97 o 
  -3   7   1       75.80       64.67      3.08 o 
  -2   7   1      643.12      621.07     12.49 o 
  -1   7   1      649.27      695.53     28.62 o 
   0   7   1       24.21       33.11      2.05 o 
   1   7   1        0.05        1.25      1.59 o 
   2   7   1        3.18        6.50      1.54 o 
   3   7   1        0.00        1.77      1.07 o 
   4   7   1        0.82        4.61      1.41 o 
   5   7   1       76.59       94.19      6.95 o 
   6   7   1       27.91       17.30      3.37 o 
 -10   8   1        2.95        2.83      2.65 o 
  -9   8   1      112.72      114.98      6.54 o 
  -8   8   1      101.92       96.78      5.07 o 
  -7   8   1      134.83      142.21      5.49 o 
  -6   8   1      371.75      381.30      8.79 o 
  -5   8   1      112.20       98.35      3.13 o 
  -4   8   1      348.35      280.60     10.27 o 
  -3   8   1       36.63       26.72      2.44 o 
  -2   8   1     1050.46     1126.13     26.68 o 
  -1   8   1      165.72      181.35      5.31 o 
   0   8   1      205.36      229.20      4.82 o 
   1   8   1      313.43      317.61      8.15 o 
   2   8   1       46.88       43.56      2.62 o 
   3   8   1        6.49        5.81      1.39 o 
   4   8   1       15.84       13.00      3.20 o 
   5   8   1       19.64       17.12      3.85 o 
   6   8   1        6.57        5.21      4.62 o 
 -10   9   1       13.03       11.19      3.38 o 
  -9   9   1       38.63       54.32      3.96 o 
  -8   9   1       18.83       22.77      2.79 o 
  -7   9   1       35.33       36.40      3.23 o 
  -6   9   1      549.13      512.78      8.85 o 
  -5   9   1      296.85      257.35      7.02 o 
  -4   9   1       78.00       53.23      3.98 o 
  -3   9   1        2.41        3.64      1.26 o 
  -2   9   1      333.23      306.35      7.56 o 
  -1   9   1      340.94      322.38      9.17 o 
   0   9   1       30.93       34.85      2.63 o 
   1   9   1      404.92      396.00      8.46 o 
   2   9   1        9.74       10.23      1.63 o 
   3   9   1        1.59        2.31      1.74 o 
   4   9   1        3.37        4.50      2.99 o 
   5   9   1        0.32        1.40      2.55 o 
 -10  10   1       33.01       37.13      7.43 o 
  -9  10   1        1.91        1.35      1.71 o 
  -8  10   1      242.86      225.11      8.78 o 
  -7  10   1      106.36      112.11      4.69 o 
  -6  10   1      788.07      783.21     27.45 o 
  -5  10   1        8.93        7.43      1.51 o 
  -4  10   1       21.71       36.88      3.40 o 
  -3  10   1       52.11       48.27      3.70 o 
  -2  10   1      181.52      157.67      5.33 o 
  -1  10   1        3.98        6.19      1.81 o 
   0  10   1      854.89      950.34     27.78 o 
   1  10   1      164.93      183.01      8.04 o 
   2  10   1       91.39       83.43      5.41 o 
   3  10   1        1.15        3.03      2.54 o 
   4  10   1        3.95        0.00      2.42 o 
 -10  11   1        6.82        3.11      4.33 o 
  -9  11   1        1.32        2.00      4.21 o 
  -8  11   1       81.29       93.58      7.50 o 
  -7  11   1       75.52       83.04      5.95 o 
  -6  11   1      227.39      203.75     11.92 o 
  -5  11   1       14.49       11.47      1.92 o 
  -4  11   1       49.82       32.95      3.58 o 
  -3  11   1      132.86      122.82      5.76 o 
  -2  11   1       39.35       49.33      5.52 o 
  -1  11   1       48.49       50.80      5.10 o 
   0  11   1        0.28        0.00      1.60 o 
   1  11   1       13.97       11.55      2.07 o 
   2  11   1       40.39       44.45      7.56 o 
   3  11   1        0.88        0.74      2.69 o 
  -9  12   1       34.24       28.53      4.64 o 
  -8  12   1        9.73        7.08      3.43 o 
  -7  12   1       22.69       24.17      3.80 o 
  -6  12   1        0.10        0.00      2.55 o 
  -5  12   1        1.41        0.22      2.47 o 
  -4  12   1       62.04       53.34      4.43 o 
  -3  12   1      110.69      107.28      5.95 o 
  -2  12   1       35.91       38.89      3.42 o 
  -1  12   1      204.17      213.30      9.30 o 
   0  12   1       10.26        7.55      1.59 o 
   1  12   1        4.34        4.68      3.15 o 
   2  12   1        0.03        0.93      2.33 o 
   3  12   1        0.01        4.43      3.14 o 
  -9  13   1        7.95        3.90      2.64 o 
  -8  13   1       18.16       15.25      2.90 o 
  -7  13   1       20.97       24.23      3.85 o 
  -6  13   1       11.61       13.42      3.28 o 
  -5  13   1       62.20       55.03      5.16 o 
  -4  13   1       24.53       21.53      3.83 o 
  -3  13   1       26.59       21.75      2.69 o 
  -2  13   1        2.59        0.78      1.14 o 
  -1  13   1       25.12       20.89      2.99 o 
   0  13   1        8.91        8.98      3.77 o 
   1  13   1        0.03        4.31      3.57 o 
  -8  14   1       11.48       15.88      3.62 o 
  -7  14   1        1.55        0.00      2.58 o 
  -6  14   1       12.28       20.28      3.99 o 
  -5  14   1       20.13       19.88      3.74 o 
  -4  14   1        1.82        1.36      2.46 o 
  -3  14   1       30.82       26.36      3.95 o 
  -2  14   1       25.43       21.37      3.08 o 
   0  14   1       23.57       28.60      7.14 o 
  -7  15   1        2.03        0.68      3.00 o 
  -6  15   1        3.55        2.30      2.68 o 
  -5  15   1       43.11       35.07      4.58 o 
  -4  15   1        5.23        4.89      2.64 o 
  -3  15   1        3.81        2.87      2.62 o 
  -2  15   1        0.29        0.20      4.05 o 
   2 -16   2       19.78       11.00      4.54 o 
   3 -16   2        2.58        0.00      3.73 o 
   4 -16   2        7.04        7.79      2.70 o 
   5 -16   2       32.37       28.91      3.64 o 
   0 -15   2        1.78        1.39      1.20 o 
   1 -15   2        3.44        2.61      1.41 o 
   2 -15   2        2.38        2.86      3.21 o 
   3 -15   2        0.14        2.30      1.64 o 
   4 -15   2      126.88      132.05     12.72 o 
   5 -15   2        4.36        5.61      3.05 o 
   6 -15   2        2.09        0.32      2.37 o 
   7 -15   2      139.55      177.88     11.43 o 
  -1 -14   2        0.26        2.61      2.15 o 
   0 -14   2       21.55       18.15      3.57 o 
   1 -14   2       16.38       11.23      2.52 o 
   2 -14   2       28.45       23.18      2.78 o 
   3 -14   2       12.00        7.88      1.73 o 
   4 -14   2       92.88      123.37      7.97 o 
   5 -14   2        0.08        1.39      1.85 o 
   6 -14   2        1.79        0.37      1.15 o 
   7 -14   2        0.14        0.00      2.60 o 
   8 -14   2       25.66       19.65      6.06 o 
  -3 -13   2       38.97       42.17      5.89 o 
  -2 -13   2        1.96        2.15      2.33 o 
  -1 -13   2       61.65       47.94      9.69 o 
   0 -13   2        0.37        0.98      2.29 o 
   1 -13   2        0.33        0.00      1.48 o 
   2 -13   2       11.64       10.01      2.15 o 
   3 -13   2       64.20       50.25      3.95 o 
   4 -13   2        2.36        1.33      1.33 o 
   5 -13   2       43.80       51.34      4.70 o 
   6 -13   2        0.07        2.56      1.53 o 
   7 -13   2       15.40       14.51      2.38 o 
   8 -13   2       46.54       49.85      6.94 o 
   9 -13   2       43.89       41.76      7.89 o 
  -4 -12   2       35.03       36.77      4.99 o 
  -3 -12   2       76.85       88.18      6.83 o 
  -2 -12   2        4.49        3.24      4.78 o 
  -1 -12   2       49.67       53.26     14.53 o 
   0 -12   2       39.63       40.72      3.23 o 
   1 -12   2      305.15      303.44     10.00 o 
   2 -12   2      276.74      261.22      8.26 o 
   3 -12   2        2.74        3.71      1.95 o 
   4 -12   2     1135.57     1248.86     41.70 o 
   5 -12   2        1.73        2.35      2.23 o 
   6 -12   2        0.12        0.00      1.94 o 
   7 -12   2       17.52       11.24      2.04 o 
   8 -12   2       16.12       15.15      2.80 o 
   9 -12   2       89.34       89.92     16.19 o 
  -4 -11   2       19.54       17.61      3.88 o 
  -3 -11   2        9.40        5.59      2.95 o 
  -2 -11   2       41.56       45.23      6.04 o 
  -1 -11   2      448.40      450.93     34.36 o 
   0 -11   2       11.43       13.22      2.03 o 
   1 -11   2      207.29      220.01      6.50 o 
   2 -11   2       93.53       97.95      6.26 o 
   3 -11   2      305.35      315.04      9.69 o 
   4 -11   2      185.31      164.27      5.83 o 
   5 -11   2       25.52       30.85      2.94 o 
   6 -11   2      803.33      896.01     32.08 o 
   7 -11   2        3.29        4.56      1.88 o 
   8 -11   2       21.81       20.38      3.11 o 
   9 -11   2       79.78       74.39      6.80 o 
  -5 -10   2       22.38       22.36      4.02 o 
  -4 -10   2        0.08        0.00      2.59 o 
  -3 -10   2        2.16        2.02      3.23 o 
  -2 -10   2       81.53      105.33      8.53 o 
  -1 -10   2        1.28        1.37      1.32 o 
   0 -10   2        0.04        0.88      1.05 o 
   1 -10   2       33.97       27.05      2.48 o 
   2 -10   2        2.17        0.00      1.94 o 
   3 -10   2      226.82      236.71      6.01 o 
   4 -10   2      303.47      328.67      7.11 o 
   5 -10   2        2.01        1.52      1.65 o 
   6 -10   2      342.76      344.45     16.47 o 
   7 -10   2       24.00       20.16      2.41 o 
   8 -10   2      176.12      176.83      7.81 o 
   9 -10   2       12.49       11.11      2.93 o 
  10 -10   2        4.04        8.92      2.73 o 
  -6  -9   2       16.52       12.90      3.81 o 
  -5  -9   2        2.73        3.16      2.65 o 
  -4  -9   2       17.19       19.53      3.32 o 
  -3  -9   2      186.91      203.99      9.41 o 
  -2  -9   2       14.09       10.22      2.75 o 
  -1  -9   2        1.18        2.13      1.54 o 
   0  -9   2      258.93      272.37      5.69 o 
   1  -9   2      107.46       90.65      3.71 o 
   2  -9   2      395.35      390.04      8.38 o 
   3  -9   2        1.68        8.11      1.68 o 
   4  -9   2      215.26      208.34      5.57 o 
   5  -9   2      124.54      109.13      4.80 o 
   6  -9   2      756.46      824.26     19.76 o 
   7  -9   2      396.06      409.66     11.54 o 
   8  -9   2        9.42       11.37      3.11 o 
   9  -9   2        0.04        1.08      2.28 o 
  10  -9   2        0.20        0.55      2.46 o 
  -7  -8   2        2.50        6.50      3.39 o 
  -6  -8   2        1.52        3.53      3.09 o 
  -5  -8   2        8.19        4.32      2.87 o 
  -4  -8   2      152.41      146.47     11.76 o 
  -3  -8   2       35.76       28.18      3.27 o 
  -2  -8   2      115.53      102.14      5.34 o 
  -1  -8   2       33.55       28.99      2.12 o 
   0  -8   2      107.85       96.64      3.74 o 
   1  -8   2       13.89       22.85      2.06 o 
   2  -8   2      385.00      339.94      5.37 o 
   3  -8   2     1631.43     1616.02     15.80 o 
   4  -8   2      153.78      140.63      5.35 o 
   5  -8   2       15.26       10.25      1.54 o 
   6  -8   2       38.96       38.61      3.29 o 
   7  -8   2       99.93       94.07      6.26 o 
   8  -8   2      119.69      138.55     16.02 o 
   9  -8   2       12.35        6.39      3.50 o 
  10  -8   2        0.95        3.23      2.83 o 
  -7  -7   2       13.53       15.90      3.79 o 
  -6  -7   2       13.28       16.69      3.87 o 
  -5  -7   2       51.21       53.27      4.56 o 
  -4  -7   2        7.55       11.12      2.48 o 
  -3  -7   2       15.99       21.15      2.08 o 
  -2  -7   2      180.45      150.79      3.49 o 
  -1  -7   2        0.02        0.33      0.93 o 
   0  -7   2      262.75      299.33     10.88 o 
   1  -7   2     1247.98     1326.21     16.57 o 
   2  -7   2      140.73      140.50      3.34 o 
   3  -7   2      230.13      167.83      3.66 o 
   4  -7   2       39.94       32.84      2.47 o 
   5  -7   2      200.11      196.18      4.20 o 
   6  -7   2       53.71       52.95      4.46 o 
   7  -7   2        4.25        1.99      1.88 o 
   8  -7   2      238.03      255.99     14.96 o 
   9  -7   2       21.37       17.68      3.21 o 
  10  -7   2        9.57        6.61      2.70 o 
  -8  -6   2        1.13        2.14      2.43 o 
  -7  -6   2       26.69       29.67      4.37 o 
  -6  -6   2      148.76      150.29     12.85 o 
  -5  -6   2        1.24        1.15      2.58 o 
  -4  -6   2       20.75       18.25      2.00 o 
  -3  -6   2      579.28      653.66     34.70 o 
  -2  -6   2       93.26       83.29      2.19 o 
  -1  -6   2      218.08      210.76     12.12 o 
   0  -6   2      136.53      151.67      4.85 o 
   1  -6   2     1095.32     1171.42     23.12 o 
   2  -6   2       45.79       47.97      2.21 o 
   3  -6   2       86.61      109.68      3.55 o 
   4  -6   2      970.84     1069.39     11.06 o 
   5  -6   2      110.74      123.33      8.53 o 
   6  -6   2       46.85       48.97      3.42 o 
   7  -6   2       26.41       19.21      2.57 o 
   8  -6   2      178.17      175.93      7.47 o 
   9  -6   2       11.81       12.13      3.47 o 
  10  -6   2       37.06       43.33      4.80 o 
  -8  -5   2        7.27        5.78      3.23 o 
  -7  -5   2        6.91        6.45      2.63 o 
  -6  -5   2       11.26       10.20      2.99 o 
  -5  -5   2       42.33       53.95      3.01 o 
  -4  -5   2       62.14       56.56      2.89 o 
  -3  -5   2      162.00      179.47      3.55 o 
  -1  -5   2     1488.98     1462.78     34.18 o 
   0  -5   2      858.31      811.87      7.27 o 
   1  -5   2      424.64      513.28      5.72 o 
   2  -5   2       59.91       54.84      2.07 o 
   3  -5   2     1438.54     1419.22     11.61 o 
   4  -5   2        8.81       13.88      1.71 o 
   5  -5   2      304.10      275.70      5.95 o 
   6  -5   2      138.74      121.18      4.04 o 
   7  -5   2       91.30       71.40      3.28 o 
   8  -5   2      156.16      166.12      7.51 o 
   9  -5   2        0.11        4.15      3.76 o 
  10  -5   2       22.01       25.13      4.53 o 
  -9  -4   2        6.39        6.80      3.41 o 
  -8  -4   2       31.23       25.15      3.45 o 
  -7  -4   2       46.98       40.19      4.51 o 
  -6  -4   2        3.07        4.26      2.14 o 
  -5  -4   2      126.69      123.46      5.81 o 
  -4  -4   2      990.85     1124.96     19.36 o 
  -3  -4   2      165.32      231.33      3.49 o 
  -2  -4   2        1.08        0.00      1.47 o 
  -1  -4   2      478.62      518.88     19.04 o 
   0  -4   2       50.96       60.35      3.93 o 
   1  -4   2     2270.12     2069.49      9.37 o 
   2  -4   2     2979.22     3020.25     69.29 o 
   3  -4   2       44.71       38.14      1.48 o 
   4  -4   2      337.34      414.09      6.23 o 
   5  -4   2      925.57      876.13     10.03 o 
   6  -4   2      256.18      253.07      6.46 o 
   7  -4   2       54.76       47.89      4.46 o 
   8  -4   2       95.25       97.26      6.41 o 
   9  -4   2        0.04        3.67      2.84 o 
  10  -4   2       35.43       36.70      4.33 o 
  -9  -3   2       23.42       21.18      3.66 o 
  -8  -3   2        2.40        2.76      5.01 o 
  -7  -3   2       23.55       23.79      2.87 o 
  -6  -3   2      489.84      503.88      8.95 o 
  -5  -3   2       27.16       32.83      2.15 o 
  -4  -3   2      445.01      514.58     14.86 o 
  -3  -3   2       42.95       29.83      2.55 o 
  -2  -3   2       50.20       56.46      1.50 o 
  -1  -3   2     1088.86      997.42     31.73 o 
   0  -3   2     2707.37     2592.35     13.79 o 
   1  -3   2        2.17        1.63      0.66 o 
   2  -3   2       24.12       19.33      1.41 o 
   3  -3   2      641.01      721.83     10.44 o 
   4  -3   2       11.76       16.58      1.85 o 
   5  -3   2        9.61        1.42      1.93 o 
   6  -3   2        1.77        1.24      1.27 o 
   7  -3   2      369.14      399.97     11.67 o 
   8  -3   2        2.98        3.20      2.71 o 
   9  -3   2       24.00       23.41      3.55 o 
  10  -3   2        8.87        7.82      2.79 o 
  -9  -2   2       82.58       80.72      5.23 o 
  -8  -2   2        9.30       12.26      2.08 o 
  -7  -2   2      276.79      311.21      8.62 o 
  -6  -2   2      255.87      281.09      9.12 o 
  -5  -2   2      230.35      228.84      8.51 o 
  -4  -2   2     1174.93     1308.69     22.70 o 
  -3  -2   2      205.85      209.27      4.50 o 
  -2  -2   2      560.72      587.99     11.56 o 
   0  -2   2       50.98       47.75      0.98 o 
   1  -2   2     3007.32     2776.50     17.39 o 
   2  -2   2     1083.18     1136.59      9.34 o 
   3  -2   2       44.45       74.24      2.96 o 
   4  -2   2       44.40       36.83      1.63 o 
   5  -2   2      152.25      148.21      3.37 o 
   6  -2   2      361.20      346.04      5.84 o 
   7  -2   2      274.15      295.78     13.01 o 
   8  -2   2        7.15        8.20      2.50 o 
   9  -2   2       15.80       20.14      4.01 o 
 -10  -1   2        0.27        0.00      3.59 o 
  -9  -1   2        9.05        6.32      2.21 o 
  -8  -1   2        0.93        1.52      1.81 o 
  -7  -1   2        7.89        4.82      1.79 o 
  -6  -1   2        5.58        4.49      1.59 o 
  -5  -1   2       27.67       25.65      1.68 o 
  -4  -1   2     2155.59     2356.39     14.04 o 
  -3  -1   2        7.42        3.26      1.04 o 
   0  -1   2      315.94      242.98      4.35 o 
   1  -1   2      792.50      780.47     11.18 o 
   3  -1   2       16.30        7.19      2.24 o 
   4  -1   2       92.86       88.87      2.44 o 
   5  -1   2        3.64       12.07      1.52 o 
   6  -1   2        0.87        1.27      1.35 o 
   7  -1   2      345.97      385.32     13.78 o 
   8  -1   2        8.32        7.04      3.11 o 
   9  -1   2        1.75        4.66      2.97 o 
 -10   0   2        2.92        0.00      3.99 o 
  -9   0   2       28.15       33.85      2.81 o 
  -8   0   2      146.14      128.84      5.15 o 
  -7   0   2       59.41       51.68      3.10 o 
  -6   0   2       24.89       18.03      1.85 o 
  -5   0   2      256.96      297.80      4.70 o 
  -4   0   2      236.29      244.78      3.95 o 
  -3   0   2       36.07       29.96      2.81 o 
  -2   0   2       88.31       92.69      2.09 o 
   2   0   2      298.07      323.31      3.75 o 
   3   0   2       44.96       52.88      1.78 o 
   4   0   2       15.02        6.48      1.44 o 
   5   0   2       16.54       25.72      2.07 o 
   6   0   2      173.33      168.89      6.51 o 
   7   0   2      357.00      340.29      9.43 o 
   8   0   2        4.03        2.15      2.48 o 
   9   0   2        9.04        4.19      3.34 o 
 -10   1   2       16.90       12.22      3.17 o 
  -9   1   2       30.85       22.51      2.50 o 
  -8   1   2      101.48       87.08      4.07 o 
  -7   1   2       46.07       52.58      3.09 o 
  -6   1   2       17.20       18.59      1.69 o 
  -5   1   2       70.80       58.78      3.32 o 
  -4   1   2     1632.62     1765.69     10.62 o 
  -3   1   2     2789.83     2820.30     38.44 o 
  -2   1   2    10857.23    10098.54     96.75 o 
  -1   1   2        3.40       12.32      0.50 o 
   0   1   2      413.67      426.65      3.33 o 
   1   1   2     7227.89     7069.85     37.15 o 
   2   1   2     1272.88     1309.27     10.38 o 
   3   1   2     3547.16     3751.41     27.66 o 
   4   1   2        0.05        1.28      1.32 o 
   5   1   2      108.99      119.27      3.83 o 
   6   1   2      271.32      308.47      8.60 o 
   7   1   2       21.97       36.42      3.70 o 
   8   1   2       38.24       44.11      4.65 o 
   9   1   2        2.94        2.72      1.70 o 
 -10   2   2        0.17        0.00      2.13 o 
  -9   2   2       28.98       30.55      3.03 o 
  -8   2   2       63.73       61.48      4.49 o 
  -7   2   2      241.03      245.73      7.32 o 
  -6   2   2      199.44      220.01      4.74 o 
  -5   2   2      498.40      517.02      6.24 o 
  -4   2   2        8.70        7.47      1.14 o 
  -3   2   2     2608.19     2577.74     25.17 o 
  -2   2   2      545.72      554.17     16.60 o 
  -1   2   2      158.40      188.12      1.83 o 
   0   2   2       39.17       36.07      1.55 o 
   1   2   2      258.74      254.50      4.99 o 
   2   2   2        4.61        0.19      1.10 o 
   3   2   2      531.38      456.24      6.77 o 
   4   2   2       67.32       56.63      3.09 o 
   5   2   2      354.47      359.82      7.61 o 
   6   2   2       90.98       87.39      4.47 o 
   7   2   2        0.77        0.54      1.36 o 
   8   2   2       43.95       31.73      5.26 o 
 -11   3   2        0.80        0.00      2.13 o 
 -10   3   2        0.38        0.41      1.59 o 
  -9   3   2        1.07        2.54      1.97 o 
  -8   3   2       82.53       90.21     10.08 o 
  -7   3   2       10.92       10.72      1.83 o 
  -6   3   2       33.26       38.60      2.79 o 
  -5   3   2     1819.69     2111.94     14.21 o 
  -4   3   2       37.20       43.87      2.16 o 
  -3   3   2      126.30       96.59      2.64 o 
  -2   3   2      258.51      221.50      5.23 o 
  -1   3   2      741.25      654.57     12.87 o 
   0   3   2      266.78      236.09      3.11 o 
   1   3   2     1357.39     1410.52      9.24 o 
   2   3   2        4.89        5.88      1.25 o 
   3   3   2      846.79      871.00     20.15 o 
   4   3   2       16.05       12.79      2.03 o 
   5   3   2      867.12      950.64     30.42 o 
   6   3   2      168.49      174.81      5.41 o 
   7   3   2       29.99       17.92      2.58 o 
   8   3   2       16.39        6.82      2.39 o 
 -11   4   2        4.37        2.64      2.56 o 
 -10   4   2       57.41       52.20      3.91 o 
  -9   4   2        1.75        3.67      2.18 o 
  -8   4   2       12.05       12.95      2.09 o 
  -7   4   2      293.80      338.56      9.89 o 
  -6   4   2      129.05      138.98      4.62 o 
  -5   4   2      846.19      974.07      9.16 o 
  -4   4   2        5.01        3.90      0.75 o 
  -3   4   2      288.00      308.12      5.55 o 
  -2   4   2     7364.51     7204.08     31.17 o 
  -1   4   2      138.77      116.90      2.51 o 
   0   4   2      226.54      246.30      4.38 o 
   1   4   2      137.57       85.19      2.82 o 
   2   4   2        1.52        0.90      1.74 o 
   3   4   2        0.28        0.00      1.35 o 
   4   4   2        0.21        1.28      1.36 o 
   5   4   2       41.36       43.53      4.34 o 
   6   4   2       80.36       80.00      4.84 o 
   7   4   2       97.90       89.31      9.69 o 
 -11   5   2        0.13        1.71      2.69 o 
 -10   5   2       41.51       43.65      3.80 o 
  -9   5   2      147.88      138.02      5.75 o 
  -8   5   2        1.46        4.51      1.72 o 
  -7   5   2      390.76      394.26     10.60 o 
  -6   5   2       12.49        4.76      1.67 o 
  -5   5   2     1787.96     1896.11     22.08 o 
  -4   5   2       73.84       50.36      2.05 o 
  -3   5   2     1347.72     1378.67     10.69 o 
  -2   5   2       15.85        5.44      6.32 o 
  -1   5   2      294.01      261.42      4.06 o 
   0   5   2      911.80      724.80      9.16 o 
   1   5   2       37.49       30.81      3.74 o 
   2   5   2        2.83        3.94      1.08 o 
   3   5   2        7.50        9.34      1.41 o 
   4   5   2       38.89       29.72      2.84 o 
   5   5   2       21.68       16.50      2.12 o 
   6   5   2        7.50        8.49      1.83 o 
   7   5   2        0.05        2.77      4.09 o 
 -11   6   2        7.30        5.84      2.34 o 
 -10   6   2        1.13        1.64      1.41 o 
  -9   6   2      105.33      105.15      5.33 o 
  -8   6   2      115.44      127.92      6.04 o 
  -7   6   2        4.22        1.79      1.08 o 
  -6   6   2      330.96      401.91      8.16 o 
  -5   6   2      771.11      756.68      8.74 o 
  -4   6   2      674.01      735.20      8.34 o 
  -3   6   2      358.34      331.63      8.11 o 
  -2   6   2      148.95      210.64      3.79 o 
  -1   6   2      180.29      130.64      2.97 o 
   0   6   2     2079.46     2037.98     13.60 o 
   1   6   2      390.22      392.12      7.20 o 
   2   6   2      261.69      235.60      6.83 o 
   3   6   2       11.96       14.67      1.92 o 
   4   6   2       28.40       21.44      2.41 o 
   5   6   2        6.30        9.66      1.84 o 
   6   6   2        7.79        7.01      2.42 o 
 -11   7   2        1.07        0.65      2.22 o 
 -10   7   2       21.37       15.82      2.62 o 
  -9   7   2      143.07      132.89      5.98 o 
  -8   7   2       25.81       17.86      2.37 o 
  -7   7   2        3.75        4.75      1.44 o 
  -6   7   2      200.24      226.58      5.77 o 
  -5   7   2      173.84      172.42      3.89 o 
  -4   7   2       62.05       50.72      2.06 o 
  -3   7   2      494.02      458.42     12.68 o 
  -2   7   2       71.15       71.08      3.03 o 
  -1   7   2      148.63      151.56      3.59 o 
   0   7   2      121.12      131.65      3.48 o 
   1   7   2       15.39        8.90      1.57 o 
   2   7   2      167.41      156.41      9.42 o 
   3   7   2        0.02        0.98      1.04 o 
   4   7   2      173.76      203.86     19.09 o 
   5   7   2       66.08       54.99     10.56 o 
   6   7   2        1.28        0.00      2.24 o 
 -11   8   2        5.27        2.15      4.07 o 
 -10   8   2        3.08        2.60      1.62 o 
  -9   8   2       27.86       28.26      3.41 o 
  -8   8   2        8.38       10.46      1.67 o 
  -7   8   2       81.91       88.70      4.18 o 
  -6   8   2       27.77       31.43      2.58 o 
  -5   8   2       16.47       19.49      2.05 o 
  -4   8   2       41.05       41.64      3.04 o 
  -3   8   2      796.02      705.38     17.53 o 
  -2   8   2       42.12       26.59      2.30 o 
  -1   8   2      576.78      553.06      9.48 o 
   0   8   2        6.61        3.47      1.65 o 
   1   8   2      101.47       86.28      3.55 o 
   2   8   2        3.89        2.39      1.55 o 
   3   8   2        0.06        1.49      2.46 o 
   4   8   2       41.04       43.89      4.17 o 
   5   8   2        3.02        0.16      2.32 o 
 -10   9   2        3.26        4.48      1.87 o 
  -9   9   2       79.75       77.05      5.07 o 
  -8   9   2      560.94      575.57     30.29 o 
  -7   9   2        5.22        3.07      1.42 o 
  -6   9   2      232.94      233.78      6.27 o 
  -5   9   2       62.47       54.75      2.51 o 
  -4   9   2       90.70       78.47      4.44 o 
  -3   9   2      496.61      492.75     10.74 o 
  -2   9   2      132.85      122.54      4.45 o 
  -1   9   2       83.63       75.06      3.97 o 
   0   9   2      105.25      120.15      4.28 o 
   1   9   2      637.10      682.44     14.94 o 
   2   9   2       32.14       32.27      2.60 o 
   3   9   2        0.28        0.69      1.53 o 
   4   9   2        2.75        4.09      2.52 o 
   5   9   2        0.05        1.18      2.41 o 
 -10  10   2       51.51       61.38      9.97 o 
  -9  10   2       48.69       48.57      5.91 o 
  -8  10   2        0.06        1.16      2.45 o 
  -7  10   2        1.78        1.33      3.03 o 
  -6  10   2        0.27        2.19      1.76 o 
  -5  10   2       70.51       68.39      4.90 o 
  -4  10   2      114.01       98.39      4.09 o 
  -3  10   2       81.38       78.23      3.49 o 
  -2  10   2       59.31       54.05      3.74 o 
  -1  10   2      176.47      169.41      5.85 o 
   0  10   2       34.43       30.79      2.96 o 
   1  10   2       41.48       43.31      3.27 o 
   2  10   2        5.32        3.55      1.71 o 
   3  10   2        5.74        4.39      2.72 o 
   4  10   2       13.13       19.54      3.91 o 
 -10  11   2        7.48        5.65      2.08 o 
  -9  11   2        2.58        2.18      2.11 o 
  -8  11   2       76.37       80.14      5.73 o 
  -7  11   2      216.16      224.49      9.31 o 
  -6  11   2       27.20       29.27      3.99 o 
  -5  11   2       74.94       81.60      5.05 o 
  -4  11   2        7.59        4.41      1.20 o 
  -3  11   2      180.92      167.76      7.25 o 
  -2  11   2      143.79      140.51      5.45 o 
  -1  11   2       40.41       44.44      3.85 o 
   0  11   2      106.52      118.52      4.34 o 
   1  11   2        2.84        2.28      1.54 o 
   2  11   2       16.74       14.19      2.94 o 
   3  11   2       19.19       24.03      4.05 o 
 -10  12   2       31.57       25.96      4.68 o 
  -9  12   2        0.32        0.00      2.64 o 
  -8  12   2        5.93        7.57      2.40 o 
  -7  12   2       40.36       33.93      4.31 o 
  -6  12   2       10.17        9.93      3.52 o 
  -5  12   2      221.70      217.71     10.39 o 
  -4  12   2      217.44      203.98     21.09 o 
  -3  12   2      207.41      185.39      6.92 o 
  -2  12   2        0.22        1.08      1.26 o 
  -1  12   2        3.57        3.20      1.53 o 
   0  12   2       25.16       24.98      3.01 o 
   1  12   2       26.96       25.08      3.66 o 
   2  12   2        8.42        7.33      3.63 o 
  -9  13   2       48.60       47.17      5.91 o 
  -8  13   2       29.04       33.05      4.99 o 
  -7  13   2       18.42       10.87      2.92 o 
  -6  13   2        0.23        0.00      2.41 o 
  -5  13   2        0.43        1.09      3.45 o 
  -4  13   2       12.24       13.53      3.24 o 
  -3  13   2       25.25       17.05      3.00 o 
  -2  13   2        4.40        3.29      2.58 o 
  -1  13   2       27.47       27.00      2.99 o 
   0  13   2       12.18       13.24      2.40 o 
   1  13   2        1.37        1.16      4.83 o 
  -8  14   2       40.95       37.58      5.46 o 
  -7  14   2        9.36        6.87      3.33 o 
  -6  14   2        1.28        1.38      2.47 o 
  -5  14   2        4.30        9.67      3.26 o 
  -4  14   2        5.10        4.05      2.92 o 
  -3  14   2       10.76        9.52      2.79 o 
  -2  14   2        9.82        8.40      2.82 o 
  -1  14   2        6.00        6.24      4.60 o 
   0  14   2        4.19        4.64      4.25 o 
  -7  15   2        5.69        2.79      3.99 o 
  -6  15   2        5.28        4.23      3.06 o 
  -5  15   2        2.12        3.96      3.04 o 
  -4  15   2       64.51       71.24      5.78 o 
  -3  15   2        0.01        3.81      2.91 o 
  -2  15   2        4.58        4.46      4.64 o 
   2 -16   3       10.11        9.33      2.17 o 
   3 -16   3        5.44        6.38      5.32 o 
   4 -16   3       21.58       27.16      4.11 o 
   5 -16   3        6.92        6.82      2.48 o 
   0 -15   3        8.92        5.08      1.67 o 
   1 -15   3        0.84        2.53      1.44 o 
   2 -15   3        8.62       15.46      3.00 o 
   3 -15   3        0.25        1.47      1.28 o 
   4 -15   3        5.99        7.43      2.11 o 
   5 -15   3        3.35        4.45      2.06 o 
   6 -15   3       13.99       10.92      2.69 o 
   7 -15   3       61.26       79.33      9.53 o 
  -2 -14   3        0.34        0.77      3.09 o 
  -1 -14   3        4.12        4.72      2.67 o 
   0 -14   3        0.13        2.29      1.06 o 
   1 -14   3        0.43        0.00      1.30 o 
   2 -14   3       59.38       58.71      4.10 o 
   3 -14   3        5.29        6.68      2.08 o 
   4 -14   3       46.13       48.08      3.91 o 
   5 -14   3        3.83        5.03      1.82 o 
   6 -14   3       14.88       15.22      2.12 o 
   7 -14   3        3.09        2.16      1.79 o 
   8 -14   3        9.94       11.14      4.96 o 
  -3 -13   3        7.50        7.19      2.77 o 
  -2 -13   3        3.02        0.76      3.01 o 
  -1 -13   3        0.24        3.46      2.28 o 
   0 -13   3        7.86        5.29      2.29 o 
   1 -13   3       28.98       26.70      3.08 o 
   2 -13   3        0.08        0.64      1.61 o 
   3 -13   3       99.53       97.66      5.18 o 
   4 -13   3       28.75       32.16      3.15 o 
   5 -13   3        7.57        6.77      2.05 o 
   6 -13   3      310.55      341.44      7.72 o 
   7 -13   3       72.77       73.00      5.13 o 
   8 -13   3        1.78        4.61      1.64 o 
  -4 -12   3        4.86        4.34      5.05 o 
  -3 -12   3        0.15        1.30      1.75 o 
  -2 -12   3       77.80       93.85     10.57 o 
  -1 -12   3       82.49       86.09      8.07 o 
   0 -12   3      183.70      222.30     19.64 o 
   1 -12   3       78.23       79.89      4.30 o 
   2 -12   3       50.10       48.12      3.60 o 
   3 -12   3       30.09       25.98      2.86 o 
   4 -12   3       48.92       44.53      3.61 o 
   5 -12   3       35.12       28.10      2.73 o 
   6 -12   3        3.07        1.86      2.06 o 
   7 -12   3        0.21        0.79      1.13 o 
   8 -12   3        5.53        5.19      2.38 o 
   9 -12   3       21.83       20.47      5.68 o 
  -5 -11   3        5.57        6.18      4.11 o 
  -4 -11   3       38.38       42.44      5.07 o 
  -3 -11   3        1.35        0.93      2.75 o 
  -2 -11   3      117.56      118.82      9.92 o 
  -1 -11   3      102.25      119.67      9.88 o 
   0 -11   3      125.63      135.07      9.58 o 
   1 -11   3      547.46      589.10     25.80 o 
   2 -11   3      234.59      266.74      8.06 o 
   3 -11   3      238.72      222.59      6.84 o 
   4 -11   3        5.63        3.45      2.07 o 
   5 -11   3       11.33        9.06      2.55 o 
   6 -11   3      302.81      290.46     14.95 o 
   7 -11   3      220.19      228.18      5.98 o 
   8 -11   3        9.85        5.86      2.71 o 
   9 -11   3        0.07        2.07      3.07 o 
  -5 -10   3        0.42        1.80      2.68 o 
  -4 -10   3      154.60      158.29     22.55 o 
  -3 -10   3        3.62        3.34      2.98 o 
  -2 -10   3     1155.78     1253.95     37.09 o 
  -1 -10   3        0.20        0.13      0.92 o 
   0 -10   3       71.72       68.28      3.36 o 
   1 -10   3      660.48      680.78     22.97 o 
   2 -10   3       14.14        8.25      2.38 o 
   3 -10   3      978.99     1056.30     11.83 o 
   4 -10   3       70.63       67.28      4.35 o 
   5 -10   3     1074.29     1168.91     25.09 o 
   6 -10   3      532.35      592.81     15.78 o 
   7 -10   3      129.01      125.40      5.47 o 
   8 -10   3        4.78        4.49      2.62 o 
   9 -10   3       30.82       32.09      4.50 o 
  -6  -9   3        2.46        4.71      3.19 o 
  -5  -9   3        6.75        5.06      2.78 o 
  -4  -9   3        0.11        3.04      4.55 o 
  -3  -9   3        2.36        3.81      2.83 o 
  -2  -9   3       35.17       32.55      3.54 o 
  -1  -9   3        0.74        0.78      0.82 o 
   0  -9   3      162.86      160.50      3.77 o 
   1  -9   3      713.33      776.40     30.07 o 
   2  -9   3      240.35      231.09      8.04 o 
   3  -9   3      472.17      535.32      9.77 o 
   4  -9   3      455.36      484.54     14.56 o 
   5  -9   3      117.54      105.37      4.49 o 
   6  -9   3      208.32      206.72      8.48 o 
   7  -9   3       20.32       18.52      3.44 o 
   8  -9   3      100.08      108.47      8.29 o 
   9  -9   3       26.50       20.71      3.75 o 
  -7  -8   3       15.07       11.25      3.51 o 
  -6  -8   3       11.63       17.24      3.72 o 
  -5  -8   3        0.29        0.00      2.74 o 
  -4  -8   3       20.17       14.04      3.35 o 
  -3  -8   3       49.05       51.71      4.72 o 
  -2  -8   3       28.71       22.92      2.91 o 
  -1  -8   3      265.51      226.53      7.30 o 
   0  -8   3        9.25        6.19      2.10 o 
   1  -8   3      277.37      248.38      4.76 o 
   2  -8   3      109.41      129.16      5.33 o 
   3  -8   3      170.50      208.01      5.73 o 
   4  -8   3      531.74      472.93     10.08 o 
   5  -8   3       30.73       31.82      2.64 o 
   6  -8   3       21.95       24.42      3.00 o 
   7  -8   3       20.70       14.53      4.15 o 
   8  -8   3       85.23       77.97      5.48 o 
   9  -8   3        0.62        3.51      2.78 o 
  10  -8   3        7.77        7.02      5.66 o 
  -7  -7   3        0.92        0.00      2.40 o 
  -6  -7   3        6.29        4.36      2.61 o 
  -5  -7   3      205.20      199.37      8.85 o 
  -4  -7   3       18.19       12.97      2.74 o 
  -3  -7   3       21.60       12.13      2.73 o 
  -2  -7   3      368.05      328.19     12.54 o 
  -1  -7   3      756.25      736.59     14.33 o 
   0  -7   3      710.05      725.93     26.40 o 
   1  -7   3      600.36      576.13      9.98 o 
   2  -7   3       35.65       31.41      1.94 o 
   3  -7   3      489.19      542.11     12.47 o 
   4  -7   3       98.42       88.15      2.88 o 
   5  -7   3        2.86        4.30      1.40 o 
   6  -7   3      186.48      169.68      8.35 o 
   7  -7   3       12.94        8.21      2.47 o 
   8  -7   3       21.25       14.17      5.09 o 
   9  -7   3       68.42       60.62      5.49 o 
  10  -7   3        1.60        1.63      2.61 o 
  -8  -6   3        0.63        2.43      3.01 o 
  -7  -6   3        6.68        2.97      2.55 o 
  -6  -6   3       31.08       27.25      4.03 o 
  -5  -6   3      262.34      283.24      9.14 o 
  -4  -6   3        0.01        0.86      2.40 o 
  -3  -6   3      299.96      291.13      8.86 o 
  -2  -6   3       71.64       66.55      5.00 o 
  -1  -6   3       11.81        8.98      1.27 o 
   0  -6   3     2041.71     2084.04     35.23 o 
   1  -6   3      185.63      252.68      8.28 o 
   2  -6   3       41.57       42.57      2.34 o 
   3  -6   3      356.02      354.48      5.20 o 
   4  -6   3      229.07      230.92     11.24 o 
   5  -6   3      398.69      373.49      9.22 o 
   6  -6   3      164.08      145.22      4.85 o 
   7  -6   3       76.96       67.69      4.91 o 
   8  -6   3       39.14       29.65      3.81 o 
   9  -6   3        0.42        2.24      3.09 o 
  10  -6   3       13.23       11.32      3.21 o 
  -8  -5   3        0.44        0.91      2.43 o 
  -7  -5   3       38.95       32.51      5.24 o 
  -6  -5   3        9.40        9.39      2.87 o 
  -5  -5   3       38.68       39.54      6.43 o 
  -4  -5   3       14.36       21.65      2.09 o 
  -3  -5   3      409.17      378.24      7.32 o 
  -2  -5   3       30.65       28.02      3.73 o 
  -1  -5   3      207.60      161.80      5.43 o 
   0  -5   3      410.41      417.19      4.87 o 
   1  -5   3       97.68       64.57      2.80 o 
   2  -5   3      344.47      385.54      5.04 o 
   3  -5   3       98.22       96.14      8.75 o 
   4  -5   3       25.60       19.86      2.23 o 
   5  -5   3      113.42      115.03      3.83 o 
   6  -5   3        3.52        4.44      3.07 o 
   7  -5   3       91.20       98.81      5.79 o 
   8  -5   3        7.51        7.10      3.25 o 
   9  -5   3        3.14        6.21      3.40 o 
  10  -5   3        1.68        4.43      2.79 o 
  -9  -4   3        0.00        1.88      2.37 o 
  -8  -4   3       28.80       28.88      3.91 o 
  -7  -4   3        9.22       12.28      3.14 o 
  -6  -4   3       51.65       56.20      3.47 o 
  -5  -4   3       52.58       59.92      3.57 o 
  -4  -4   3        1.12        0.15      0.68 o 
  -3  -4   3      231.73      288.63      7.71 o 
  -2  -4   3       41.40       24.88      2.81 o 
  -1  -4   3      206.29      212.65      8.11 o 
   0  -4   3      203.41      180.20      4.18 o 
   1  -4   3      602.57      550.68      5.88 o 
   2  -4   3      236.54      269.69      3.90 o 
   3  -4   3       55.62       70.73      3.01 o 
   4  -4   3      548.17      561.88      7.14 o 
   5  -4   3      310.17      296.75      7.41 o 
   6  -4   3      245.29      236.80      7.17 o 
   7  -4   3      223.24      240.45      8.15 o 
   8  -4   3        2.56        1.32      2.64 o 
   9  -4   3        5.34        4.33      2.92 o 
  -9  -3   3        0.03        2.36      4.38 o 
  -8  -3   3        2.53        0.00      2.28 o 
  -7  -3   3      127.34      137.06      4.75 o 
  -6  -3   3       29.78       23.82      1.95 o 
  -5  -3   3      110.01      119.36      3.24 o 
  -4  -3   3      153.96      149.64      3.17 o 
  -3  -3   3      512.04      553.49      5.38 o 
  -1  -3   3       51.03       63.65      2.26 o 
   1  -3   3     1328.62     1432.16     22.09 o 
   2  -3   3     2611.40     2652.93     15.57 o 
   3  -3   3     2575.69     2880.38     12.35 o 
   4  -3   3       82.33       90.84      3.99 o 
   5  -3   3       36.27       18.00      2.61 o 
   6  -3   3        2.41        1.61      2.87 o 
   7  -3   3       27.98       26.74      4.29 o 
   8  -3   3       51.63       44.62      5.01 o 
   9  -3   3       15.56       13.43      3.26 o 
 -10  -2   3        3.11        4.70      4.03 o 
  -9  -2   3       73.81       85.15     16.62 o 
  -8  -2   3       23.33       23.79      2.65 o 
  -7  -2   3        9.42        9.62      1.55 o 
  -6  -2   3        2.72        3.24      1.28 o 
  -5  -2   3        4.45        4.06      1.12 o 
  -4  -2   3      434.10      448.04      4.96 o 
  -3  -2   3      379.57      336.11      4.09 o 
  -2  -2   3       80.64       70.12      1.51 o 
   0  -2   3     1021.69      991.11     18.95 o 
   1  -2   3      227.20      224.21      2.23 o 
   3  -2   3       45.45       54.47      0.97 o 
   4  -2   3       62.75       63.77      3.77 o 
   5  -2   3       60.43       79.99      2.41 o 
   6  -2   3        0.09        0.00      2.85 o 
   7  -2   3        9.54        7.52      2.57 o 
   8  -2   3       16.95       19.81      3.68 o 
   9  -2   3        4.04        3.09      2.69 o 
 -10  -1   3        4.35        5.45      2.34 o 
  -9  -1   3      132.98      118.89      7.26 o 
  -8  -1   3      362.45      383.90      7.73 o 
  -7  -1   3      176.36      203.11      9.67 o 
  -6  -1   3        0.68        1.14      1.27 o 
  -5  -1   3        9.11        6.14      1.03 o 
  -4  -1   3      367.85      377.42      4.58 o 
  -3  -1   3      732.56      772.39     11.50 o 
  -2  -1   3    21534.85    19932.35     46.34 o 
  -1  -1   3      595.31      563.22      4.97 o 
   0  -1   3      404.16      413.07      4.89 o 
   1  -1   3     6454.63     6451.77     36.97 o 
   4  -1   3        1.88        2.46      0.65 o 
   5  -1   3       89.75       90.94      3.01 o 
   6  -1   3        0.41        0.12      1.26 o 
   7  -1   3        2.88        1.12      2.78 o 
   8  -1   3        2.37        2.60      2.51 o 
   9  -1   3       17.02       22.77      3.72 o 
 -10   0   3        3.00        4.19      2.49 o 
  -9   0   3       34.76       39.96      3.26 o 
  -8   0   3       86.55       70.89      6.11 o 
  -7   0   3      125.44      148.10      4.92 o 
  -6   0   3       73.66       69.94      2.75 o 
  -5   0   3      123.10      142.03      3.60 o 
  -4   0   3       88.48       92.49      2.49 o 
  -3   0   3      513.21      512.27      6.67 o 
  -2   0   3     1092.76     1127.22      9.89 o 
  -1   0   3      247.28      228.04      2.76 o 
   0   0   3      433.24      444.33      4.95 o 
   1   0   3      476.16      503.95      4.87 o 
   2   0   3       74.73      128.59      5.15 o 
   3   0   3      363.17      277.20      3.99 o 
   4   0   3       18.86       14.79      1.26 o 
   5   0   3        0.82        0.53      1.34 o 
   6   0   3      161.74      187.21     14.39 o 
   7   0   3       11.21       14.13      4.23 o 
   8   0   3        1.83        4.52      1.74 o 
   9   0   3        0.00        2.20      1.46 o 
 -10   1   3        0.08        0.00      1.57 o 
  -9   1   3        7.70        5.79      2.20 o 
  -8   1   3       40.22       41.19      2.97 o 
  -7   1   3        0.83        0.62      2.28 o 
  -6   1   3      149.04      129.73      4.37 o 
  -5   1   3        4.81        4.36      1.32 o 
  -4   1   3      360.54      348.30      4.97 o 
  -3   1   3      127.98      123.73      2.70 o 
  -2   1   3     1494.55     1504.20     13.46 o 
  -1   1   3     7431.14     6689.57     56.12 o 
   0   1   3      176.25      159.28      2.30 o 
   1   1   3       63.87       91.94      1.93 o 
   2   1   3      542.73      500.41      6.19 o 
   3   1   3        3.89        4.70      1.83 o 
   4   1   3      575.76      612.16     11.91 o 
   5   1   3        2.48        0.00      1.43 o 
   6   1   3       57.63       55.78      3.63 o 
   7   1   3       97.85       96.63      7.85 o 
   8   1   3        1.69        3.50      1.53 o 
 -11   2   3       33.05       37.33      4.40 o 
 -10   2   3       18.44       13.82      2.29 o 
  -9   2   3        0.60        3.33      2.01 o 
  -8   2   3        9.98       15.29      2.33 o 
  -7   2   3        9.32        8.26      1.54 o 
  -6   2   3       96.43       80.06      3.19 o 
  -5   2   3        3.93        2.77      1.30 o 
  -4   2   3      809.02      794.28      7.72 o 
  -3   2   3        2.94        4.53      0.61 o 
  -1   2   3     4286.10     3899.10     42.36 o 
   0   2   3      220.02      246.17      3.20 o 
   1   2   3     3431.03     3453.36     14.18 o 
   2   2   3     2023.25     2266.27     41.50 o 
   3   2   3       89.49       90.65      3.46 o 
   4   2   3      371.66      360.28     10.88 o 
   5   2   3      166.17      151.50      5.26 o 
   6   2   3      106.65      120.42      4.90 o 
   7   2   3       13.26       10.81      2.26 o 
   8   2   3        6.08        4.78      2.05 o 
 -11   3   3        7.89        6.17      2.64 o 
 -10   3   3       39.78       47.04      3.75 o 
  -9   3   3       66.12       61.40      3.77 o 
  -8   3   3        6.54        6.35      1.73 o 
  -7   3   3       55.27       50.68      3.38 o 
  -6   3   3      351.95      398.01      5.84 o 
  -5   3   3        0.20        4.12      1.12 o 
  -4   3   3      134.34      122.88      2.70 o 
  -3   3   3       88.18       63.09      4.22 o 
  -1   3   3        0.72        0.00      0.62 o 
   0   3   3      532.42      602.30      6.89 o 
   1   3   3     1155.72     1288.23     11.32 o 
   2   3   3       13.29       22.62      4.66 o 
   3   3   3        2.82        1.08      1.42 o 
   4   3   3        5.85        5.60      2.00 o 
   5   3   3       21.91       15.17      2.30 o 
   6   3   3      228.98      247.12      9.57 o 
   7   3   3       12.32        4.97      2.68 o 
   8   3   3       20.13       30.08      6.62 o 
 -11   4   3        8.62        7.00      3.65 o 
 -10   4   3        1.75        1.54      1.63 o 
  -9   4   3        2.45        5.31      1.89 o 
  -8   4   3       19.59       16.48      2.37 o 
  -7   4   3        0.37        1.75      1.30 o 
  -6   4   3      167.28      186.95      5.03 o 
  -5   4   3      372.00      379.74      5.92 o 
  -4   4   3       69.44       82.32      2.29 o 
  -2   4   3     2630.76     2657.89     31.59 o 
  -1   4   3     1426.31     1310.37     10.13 o 
   0   4   3      161.58      152.96      3.46 o 
   1   4   3      523.73      567.65      6.39 o 
   2   4   3      476.70      520.19      6.36 o 
   3   4   3        1.86        1.34      1.15 o 
   4   4   3       19.40       15.10      1.96 o 
   5   4   3        4.44        6.32      1.51 o 
   6   4   3        9.84        6.38      1.48 o 
   7   4   3        9.37        5.04      1.89 o 
 -11   5   3       29.45       25.36      3.68 o 
 -10   5   3       69.07       62.98      4.53 o 
  -9   5   3      158.40      169.08      6.78 o 
  -8   5   3       23.35       22.83      2.39 o 
  -7   5   3       17.19       20.18      2.97 o 
  -6   5   3        0.06        0.00      1.38 o 
  -5   5   3      750.31      822.70      9.52 o 
  -4   5   3      500.98      477.63      6.72 o 
  -3   5   3        1.84        6.38      2.18 o 
  -2   5   3       12.33       20.48      1.63 o 
  -1   5   3      363.33      308.13      4.21 o 
   0   5   3       12.53       10.68      1.21 o 
   1   5   3      600.95      599.20      7.89 o 
   2   5   3        2.09        1.67      1.33 o 
   3   5   3       14.36       16.81      2.06 o 
   4   5   3       35.60       29.38      2.77 o 
   5   5   3       68.50       57.22      3.94 o 
   6   5   3        5.40        4.70      1.28 o 
   7   5   3       12.95       20.37      5.72 o 
 -11   6   3        0.07        1.10      2.12 o 
 -10   6   3       13.42       10.27      2.42 o 
  -9   6   3       53.47       52.10      4.23 o 
  -8   6   3       42.26       40.91      4.61 o 
  -7   6   3       24.97       25.57      2.49 o 
  -6   6   3       95.35       99.56      3.69 o 
  -5   6   3        7.61        7.57      1.02 o 
  -3   6   3      668.31      594.29     18.71 o 
  -2   6   3      656.67      583.61      8.40 o 
  -1   6   3       87.90       99.72      3.36 o 
   0   6   3       62.27       45.19      2.25 o 
   1   6   3      424.58      433.94      8.27 o 
   2   6   3       19.00       12.77      2.07 o 
   3   6   3      225.77      236.99     10.67 o 
   4   6   3        4.93        5.63      1.72 o 
   5   6   3       19.24       20.88      2.98 o 
   6   6   3        1.59        1.74      2.12 o 
 -11   7   3        0.38        3.53      3.69 o 
 -10   7   3        0.77        1.54      1.30 o 
  -9   7   3        2.37        2.41      1.25 o 
  -8   7   3        5.99        5.18      1.37 o 
  -7   7   3       90.36       88.90      3.99 o 
  -6   7   3       29.67       29.39      2.29 o 
  -5   7   3       35.47       39.89      2.02 o 
  -4   7   3      133.27      131.19      3.18 o 
  -3   7   3     1303.93     1347.74     16.05 o 
  -2   7   3      308.23      261.94     20.68 o 
  -1   7   3      205.22      228.71      4.31 o 
   0   7   3      460.56      542.75      9.46 o 
   1   7   3        2.76        2.60      1.59 o 
   2   7   3       87.80       79.96      4.49 o 
   3   7   3       29.49       22.46      2.74 o 
   4   7   3        2.33        3.23      1.28 o 
   5   7   3       86.15       88.49      7.66 o 
   6   7   3        2.19        0.98      3.35 o 
 -11   8   3        0.02        4.76      4.17 o 
 -10   8   3       10.01        7.54      2.40 o 
  -9   8   3       71.56       68.28      4.00 o 
  -8   8   3       19.35       19.05      2.11 o 
  -7   8   3      820.60      930.01     31.43 o 
  -6   8   3      125.76      123.46      3.85 o 
  -5   8   3      109.34      121.17      2.96 o 
  -4   8   3       13.42       11.09      2.19 o 
  -3   8   3        0.17        0.00      0.66 o 
  -2   8   3      318.95      306.03     10.86 o 
  -1   8   3       12.72        8.34      1.22 o 
   0   8   3       73.61       57.67      3.45 o 
   1   8   3       56.81       60.43      3.23 o 
   2   8   3       11.49        6.05      1.52 o 
   3   8   3        1.18        1.65      2.69 o 
   4   8   3        0.04        0.89      0.92 o 
   5   8   3        0.28        1.31      2.20 o 
 -11   9   3        1.33        0.00      4.27 o 
 -10   9   3       10.64       12.75      2.25 o 
  -9   9   3        6.12        2.43      1.84 o 
  -8   9   3       49.47       67.41      7.48 o 
  -7   9   3       69.95       72.53     10.88 o 
  -6   9   3        1.48        5.93      2.81 o 
  -5   9   3        5.94        1.01      2.68 o 
  -4   9   3       48.04       40.36      3.84 o 
  -3   9   3       67.73       61.78      3.35 o 
  -2   9   3       72.61       65.41      4.82 o 
  -1   9   3      379.75      377.87      9.06 o 
   0   9   3      126.71      132.94      4.58 o 
   1   9   3       27.79       27.44      3.10 o 
   2   9   3        3.20        6.55      1.99 o 
   3   9   3        0.28        1.38      1.74 o 
   4   9   3        2.05        3.07      2.92 o 
 -10  10   3        3.15        1.76      1.54 o 
  -9  10   3       44.15       45.46      6.47 o 
  -8  10   3        6.76        6.64      2.92 o 
  -7  10   3      328.04      362.55      9.97 o 
  -6  10   3      120.38      142.55      6.68 o 
  -5  10   3      131.61      146.00      7.32 o 
  -4  10   3        0.09        0.00      2.33 o 
  -3  10   3        3.48        2.65      3.69 o 
  -2  10   3        3.80        2.27      1.17 o 
  -1  10   3       49.79       44.07      3.17 o 
   0  10   3        5.91        7.05      2.19 o 
   1  10   3       14.36       11.27      2.01 o 
   2  10   3        0.29        0.76      1.47 o 
   3  10   3        1.69        4.45      3.41 o 
 -10  11   3       42.53       33.62      5.76 o 
  -9  11   3        9.81        9.03      2.60 o 
  -8  11   3      150.38      146.09      9.10 o 
  -7  11   3        9.81       10.48      2.58 o 
  -6  11   3      168.09      172.27      7.31 o 
  -5  11   3      170.11      188.03      9.26 o 
  -4  11   3      236.68      253.96     10.18 o 
  -3  11   3      136.29      127.63      6.03 o 
  -2  11   3      123.51      113.26      5.08 o 
  -1  11   3      140.20      129.47      5.52 o 
   0  11   3        5.06        4.63      1.57 o 
   1  11   3        5.90        4.44      1.77 o 
   2  11   3       33.59       37.15      4.79 o 
   3  11   3       47.58       59.07      5.28 o 
  -9  12   3       17.98       11.19      3.38 o 
  -8  12   3       21.46       21.33      4.52 o 
  -7  12   3       22.36       16.62      3.60 o 
  -6  12   3        2.71        1.68      2.53 o 
  -5  12   3      147.49      178.27      8.03 o 
  -4  12   3       96.67      112.85      6.71 o 
  -3  12   3       89.20      101.54      8.36 o 
  -2  12   3        2.55        0.00      3.05 o 
  -1  12   3       28.55       22.00      2.66 o 
   0  12   3       24.75       27.22      2.69 o 
   1  12   3       20.90       21.30      4.69 o 
   2  12   3        5.49        8.24      2.86 o 
  -9  13   3        7.23       10.79      2.82 o 
  -8  13   3        5.61        4.27      3.06 o 
  -7  13   3        0.69        0.00      2.71 o 
  -6  13   3        2.99        3.92      2.58 o 
  -5  13   3       18.66       11.80      3.21 o 
  -4  13   3        2.99        1.14      2.57 o 
  -3  13   3       87.56      107.89      6.58 o 
  -2  13   3       60.30       60.09      5.39 o 
  -1  13   3       64.31       65.73      4.83 o 
   0  13   3       11.64        4.94      3.79 o 
  -8  14   3       74.59      103.36     11.20 o 
  -7  14   3       36.43       41.51      4.77 o 
  -6  14   3       14.96       13.22      3.41 o 
  -5  14   3       32.46       25.37      4.34 o 
  -4  14   3       31.77       22.78      4.14 o 
  -3  14   3        1.60        2.79      2.74 o 
  -2  14   3       64.38       70.89      8.25 o 
  -1  14   3        0.95        0.92      4.33 o 
  -6  15   3        5.51        6.04      3.21 o 
  -5  15   3       16.34        9.70      3.52 o 
  -4  15   3        0.76        3.34      2.59 o 
  -3  15   3        0.84        0.01      2.44 o 
   2 -16   4        5.22        3.13      1.52 o 
   3 -16   4        0.41        2.11      1.60 o 
   4 -16   4        2.09        4.14      2.53 o 
   5 -16   4        8.39        8.01      2.87 o 
   0 -15   4        5.68        9.91      3.42 o 
   1 -15   4        3.99        5.26      2.63 o 
   2 -15   4       11.88       11.12      2.44 o 
   3 -15   4       22.59       20.22      2.77 o 
   4 -15   4       11.30        9.97      1.63 o 
   5 -15   4        1.42        1.53      1.32 o 
   6 -15   4       34.66       37.67      4.62 o 
   7 -15   4        3.49        3.27      4.05 o 
  -2 -14   4        0.16        0.00      3.37 o 
  -1 -14   4        1.00        2.10      2.15 o 
   0 -14   4       59.70       55.57      5.60 o 
   1 -14   4        5.91        7.65      2.15 o 
   2 -14   4       96.81       97.07      6.96 o 
   3 -14   4        4.06        4.94      1.97 o 
   4 -14   4        1.45        2.38      1.74 o 
   5 -14   4       38.18       37.22      3.98 o 
   6 -14   4       31.08       33.99      3.11 o 
   7 -14   4        0.61        1.86      2.81 o 
  -3 -13   4       17.55       19.08      3.57 o 
  -2 -13   4       21.99       24.90      4.56 o 
  -1 -13   4        0.68        2.57      1.85 o 
   0 -13   4       32.51       35.83      4.43 o 
   1 -13   4       73.83       70.01      6.66 o 
   2 -13   4      247.60      256.09      8.37 o 
   3 -13   4        3.84        1.81      1.38 o 
   4 -13   4        2.67        3.67      1.55 o 
   5 -13   4        9.77        7.15      2.22 o 
   6 -13   4       51.03       56.06      3.75 o 
   7 -13   4       15.42       12.79      3.06 o 
   8 -13   4       10.08       10.54      3.09 o 
  -4 -12   4        3.13        1.53      2.82 o 
  -3 -12   4        3.28        2.42      2.12 o 
  -2 -12   4        6.17        8.96      2.96 o 
  -1 -12   4      295.78      378.06     32.25 o 
   0 -12   4      164.64      183.77     12.38 o 
   1 -12   4        9.76        6.36      1.37 o 
   2 -12   4       38.50       29.93      3.10 o 
   3 -12   4        0.59        2.85      1.71 o 
   4 -12   4       24.42       20.48      2.37 o 
   5 -12   4       20.71       20.48      2.58 o 
   6 -12   4       37.18       40.07      3.19 o 
   7 -12   4       40.57       36.34      5.41 o 
   8 -12   4        1.23        2.32      2.49 o 
  -5 -11   4        1.83        4.02      2.90 o 
  -4 -11   4        0.50        0.00      2.79 o 
  -3 -11   4      136.82      161.40      9.62 o 
  -2 -11   4       72.70       68.84      6.74 o 
  -1 -11   4      310.21      338.62     31.03 o 
   0 -11   4      431.08      448.99     14.27 o 
   1 -11   4      171.25      166.01      8.68 o 
   2 -11   4     1053.60     1058.64     31.04 o 
   3 -11   4        5.50        4.88      2.50 o 
   4 -11   4        3.72        2.77      1.94 o 
   5 -11   4      886.18      951.12     21.76 o 
   6 -11   4        6.84        2.28      1.89 o 
   7 -11   4       18.45       14.07      2.65 o 
   8 -11   4        0.11        0.27      2.57 o 
   9 -11   4       25.17       14.51      3.48 o 
  -6 -10   4        0.90        1.93      2.97 o 
  -5 -10   4        1.97        1.09      2.74 o 
  -4 -10   4        0.72        0.00      3.61 o 
  -3 -10   4       21.23       25.84      4.06 o 
  -2 -10   4       16.47       21.08      3.89 o 
  -1 -10   4       37.58       37.14      4.03 o 
   0 -10   4       18.05       12.18      2.24 o 
   1 -10   4       97.76       69.78      3.48 o 
   2 -10   4      805.80      851.33     11.87 o 
   3 -10   4        2.70        4.91      2.33 o 
   4 -10   4      569.73      553.18      9.68 o 
   5 -10   4      325.96      318.42      6.92 o 
   6 -10   4        0.63        0.01      1.55 o 
   7 -10   4      368.25      382.96     24.28 o 
   8 -10   4       39.54       41.09      4.66 o 
   9 -10   4       71.62       62.27      6.22 o 
  -6  -9   4       14.46       13.23      3.08 o 
  -5  -9   4        1.31        3.76      2.78 o 
  -4  -9   4       12.72       17.08      2.89 o 
  -3  -9   4       39.12       42.63      4.31 o 
  -2  -9   4      140.29      148.77      8.98 o 
  -1  -9   4      446.26      461.29     17.50 o 
   0  -9   4        1.49        0.32      1.11 o 
   1  -9   4       71.81       54.88      3.03 o 
   2  -9   4      295.24      312.64      5.56 o 
   3  -9   4      478.47      488.37      7.35 o 
   4  -9   4     1687.45     1709.14     14.55 o 
   5  -9   4      301.95      339.44      9.24 o 
   6  -9   4       59.74       57.59      3.54 o 
   7  -9   4      325.07      366.46     11.33 o 
   8  -9   4        1.96        2.09      2.74 o 
   9  -9   4      161.34      160.91     20.27 o 
  -7  -8   4        1.24        1.29      3.55 o 
  -6  -8   4        0.01        1.71      2.58 o 
  -5  -8   4        3.29        3.28      2.96 o 
  -4  -8   4        0.61        1.29      2.70 o 
  -3  -8   4      169.68      168.65      6.58 o 
  -2  -8   4        3.43        1.14      2.40 o 
  -1  -8   4        5.18        6.60      1.01 o 
   0  -8   4     1091.21     1125.18     11.50 o 
   1  -8   4      163.20      128.08      3.72 o 
   2  -8   4      105.10      107.06      4.08 o 
   3  -8   4        6.31        2.53      1.56 o 
   4  -8   4      261.84      280.20      5.06 o 
   5  -8   4      492.26      526.25      8.97 o 
   6  -8   4      583.58      603.06     13.91 o 
   7  -8   4       12.89        9.63      5.28 o 
   8  -8   4       60.53       55.50      5.43 o 
   9  -8   4       14.11       22.72      5.99 o 
  -8  -7   4       15.46       12.21      3.38 o 
  -7  -7   4        3.61        0.19      2.56 o 
  -6  -7   4      144.37      156.55      7.51 o 
  -5  -7   4        0.99        0.00      2.82 o 
  -4  -7   4      215.50      259.23     22.48 o 
  -3  -7   4      488.64      484.48      9.81 o 
  -2  -7   4       25.03       21.25      2.78 o 
  -1  -7   4      849.94      824.35     39.75 o 
   0  -7   4       87.25       52.30      2.15 o 
   1  -7   4      583.00      538.79     10.14 o 
   2  -7   4      275.69      208.39      5.11 o 
   3  -7   4      145.23      119.14      3.19 o 
   4  -7   4      141.71      127.83      3.46 o 
   5  -7   4      219.06      205.54      5.05 o 
   6  -7   4      167.01      150.37      8.39 o 
   7  -7   4      100.66       96.81      5.85 o 
   8  -7   4       61.98       58.05      5.46 o 
   9  -7   4        1.44        3.46      3.78 o 
  -8  -6   4       15.67       13.87      3.70 o 
  -7  -6   4        5.15        3.09      3.61 o 
  -6  -6   4       46.44       49.83      5.36 o 
  -5  -6   4        2.96        3.40      2.71 o 
  -4  -6   4      541.92      609.60     11.52 o 
  -3  -6   4      201.73      211.34      6.46 o 
  -2  -6   4      444.09      527.82     35.35 o 
   0  -6   4      114.08      111.08      2.93 o 
   1  -6   4     4608.25     4772.72     41.21 o 
   2  -6   4      157.31      201.79      4.23 o 
   3  -6   4       16.06       21.20      1.54 o 
   4  -6   4      149.47      165.72      3.34 o 
   5  -6   4      203.86      206.07      7.72 o 
   6  -6   4      573.48      575.40     23.42 o 
   7  -6   4       23.68       15.51      3.02 o 
   8  -6   4        0.12        3.00      2.70 o 
   9  -6   4       14.88       12.43      3.13 o 
  -9  -5   4        6.63        8.32      4.08 o 
  -8  -5   4       10.04       11.52      3.21 o 
  -7  -5   4        9.53        7.38      2.79 o 
  -6  -5   4       24.34       25.71      3.41 o 
  -5  -5   4      254.10      254.80     10.11 o 
  -4  -5   4      189.06      207.04      8.55 o 
  -3  -5   4        2.11        4.69      1.80 o 
  -2  -5   4     1274.43     1360.38     54.53 o 
   0  -5   4      345.88      333.11      4.49 o 
   1  -5   4     3248.17     3609.14     19.76 o 
   2  -5   4     1069.85     1047.85     10.16 o 
   3  -5   4     3568.38     3778.58     19.07 o 
   4  -5   4        9.24       15.62      3.22 o 
   5  -5   4      132.11      165.12      6.40 o 
   6  -5   4      532.11      622.28     14.31 o 
   7  -5   4       53.79       41.46      4.37 o 
   8  -5   4       52.82       52.13      5.29 o 
   9  -5   4        1.39        2.82      2.90 o 
  -9  -4   4        0.17        0.86      2.33 o 
  -8  -4   4        9.32        9.19      2.47 o 
  -7  -4   4       27.68       25.22      3.85 o 
  -6  -4   4       11.69        7.73      2.57 o 
  -5  -4   4        1.08        0.16      0.91 o 
  -4  -4   4      143.83       93.34      1.99 o 
  -2  -4   4       46.21       56.85      3.85 o 
  -1  -4   4       66.87       45.07      6.14 o 
   0  -4   4        0.86        0.00      0.92 o 
   1  -4   4      445.97      409.23      4.83 o 
   2  -4   4      109.04      136.86      2.39 o 
   3  -4   4      903.22      924.17     18.05 o 
   4  -4   4      291.60      275.84     15.19 o 
   5  -4   4      350.96      350.31      9.72 o 
   6  -4   4      104.46      100.59      5.99 o 
   7  -4   4       89.79       71.63      5.22 o 
   8  -4   4       11.11       11.84      2.90 o 
   9  -4   4       16.58       15.63      3.66 o 
  -9  -3   4        1.20        3.42      3.01 o 
  -8  -3   4        8.23        7.65      3.26 o 
  -7  -3   4        3.71        5.66      2.21 o 
  -6  -3   4       33.98       42.50      3.17 o 
  -5  -3   4        0.42        0.77      0.81 o 
  -4  -3   4     1386.31     1257.26      8.74 o 
  -3  -3   4      135.56      160.03      2.02 o 
  -2  -3   4      249.42      200.13      1.63 o 
  -1  -3   4     2312.34     2247.86     11.01 o 
   0  -3   4      925.72      921.08     17.14 o 
   1  -3   4       79.26       74.00      1.82 o 
   2  -3   4      746.33      916.73     15.81 o 
   3  -3   4      238.24      253.60     12.94 o 
   4  -3   4        0.45        0.00      2.48 o 
   5  -3   4      366.13      376.60     16.26 o 
   6  -3   4      859.91     1007.97     34.45 o 
   7  -3   4       14.33       12.02      2.91 o 
   8  -3   4       15.41       14.77      3.85 o 
   9  -3   4        0.30        0.17      2.45 o 
 -10  -2   4        5.76        1.49      2.32 o 
  -9  -2   4       25.56       25.62      5.07 o 
  -8  -2   4      416.61      439.91      7.95 o 
  -7  -2   4      154.20      183.58      4.83 o 
  -6  -2   4       26.98       29.01      2.25 o 
  -5  -2   4       60.98       61.59      2.40 o 
  -4  -2   4        0.18        2.06      1.22 o 
  -3  -2   4      321.12      337.93      4.81 o 
  -2  -2   4      737.60      647.24      5.72 o 
  -1  -2   4     2910.74     3001.11     24.24 o 
   0  -2   4     1341.61     1312.35     12.09 o 
   1  -2   4       64.28       58.27      1.40 o 
   2  -2   4      407.13      275.86     15.99 o 
   3  -2   4     1748.78     2099.50     25.27 o 
   4  -2   4        7.99        9.25      2.93 o 
   5  -2   4      185.41      219.46     10.70 o 
   6  -2   4      279.31      326.26     16.14 o 
   7  -2   4        7.33        8.91      2.99 o 
   8  -2   4       87.22      109.44      6.99 o 
   9  -2   4        0.74        1.16      2.57 o 
 -10  -1   4        0.01        0.00      2.27 o 
  -9  -1   4        4.17        2.41      1.64 o 
  -8  -1   4       45.35       44.90      3.31 o 
  -7  -1   4      140.85      167.27      7.86 o 
  -6  -1   4      475.82      509.51      9.14 o 
  -5  -1   4      362.89      426.19      5.52 o 
  -4  -1   4      319.50      311.27      4.22 o 
  -3  -1   4       97.47      107.50      5.06 o 
  -2  -1   4      716.51      742.03      7.91 o 
  -1  -1   4    15757.21    15046.15     37.77 o 
   0  -1   4      972.20     1089.84     21.45 o 
   1  -1   4       11.97        7.12      2.18 o 
   2  -1   4      631.39      657.21     41.66 o 
   3  -1   4      112.04      134.05      4.65 o 
   4  -1   4      166.90      212.94      5.16 o 
   5  -1   4     2109.16     2561.59     32.71 o 
   6  -1   4      531.11      621.41     17.90 o 
   7  -1   4        3.01        3.21      4.72 o 
   8  -1   4        7.23        6.35      2.59 o 
 -10   0   4       27.14       29.98      4.29 o 
  -9   0   4       12.05        6.21      1.75 o 
  -8   0   4       51.33       48.84      4.09 o 
  -7   0   4      201.85      209.07      7.56 o 
  -6   0   4      218.22      216.60      6.09 o 
  -5   0   4        4.95        5.35      1.57 o 
  -4   0   4       73.39       91.78      4.13 o 
  -3   0   4     1184.51     1239.32      9.68 o 
  -2   0   4     3594.41     3511.00     15.36 o 
   0   0   4     2591.29     2516.73     33.28 o 
   1   0   4      126.06      147.24      4.91 o 
   2   0   4      517.60      592.01      5.97 o 
   3   0   4      828.77      820.09      8.21 o 
   4   0   4       27.09       40.28      2.23 o 
   5   0   4     1358.74     1377.50     21.69 o 
   6   0   4      143.12      125.90      8.61 o 
   7   0   4        0.01        0.96      1.22 o 
   8   0   4       16.67       13.33      3.17 o 
 -10   1   4       32.25       30.71      3.21 o 
  -9   1   4        1.99        5.50      2.23 o 
  -8   1   4       24.07       20.67      2.32 o 
  -7   1   4       88.29       69.96      3.60 o 
  -6   1   4      100.54      103.48      3.86 o 
  -5   1   4     2392.97     2492.03     20.42 o 
  -4   1   4      146.29      140.84      7.74 o 
  -3   1   4        2.06        0.25      0.82 o 
  -2   1   4       38.13       21.77      2.49 o 
  -1   1   4      966.79      891.54      7.18 o 
   0   1   4     2176.87     2252.57     11.70 o 
   1   1   4      167.78      143.46      2.81 o 
   2   1   4      434.23      512.53      6.42 o 
   3   1   4      127.60      105.83      3.29 o 
   4   1   4      152.44      159.98      5.79 o 
   5   1   4      423.05      409.62      9.88 o 
   6   1   4       79.43       80.07      7.35 o 
   7   1   4        0.01        5.39      2.23 o 
   8   1   4       16.11        9.71      2.35 o 
 -11   2   4        1.66        1.34      2.12 o 
 -10   2   4        9.39        7.21      1.93 o 
  -9   2   4       13.81       18.17      4.63 o 
  -8   2   4       27.08       26.94      2.94 o 
  -7   2   4      103.14      113.61      4.36 o 
  -6   2   4      458.76      464.28      6.38 o 
  -5   2   4      906.25      953.97      9.03 o 
  -4   2   4      315.14      408.82      5.42 o 
  -3   2   4     1384.41     1288.77      9.86 o 
  -2   2   4      443.97      417.70      4.24 o 
  -1   2   4       53.01       75.78      2.54 o 
   0   2   4        0.34        1.04      1.55 o 
   1   2   4       37.82       41.82      1.96 o 
   2   2   4     1991.35     2223.23     42.49 o 
   3   2   4       44.02       63.75      3.04 o 
   4   2   4        0.53        0.00      2.20 o 
   5   2   4      211.21      244.32      8.34 o 
   6   2   4        2.57        1.49      1.99 o 
   7   2   4        6.42        8.16      2.12 o 
   8   2   4        1.85        3.48      1.96 o 
 -11   3   4        3.68        3.54      2.40 o 
 -10   3   4        5.89        3.27      1.72 o 
  -9   3   4        5.81        7.28      1.89 o 
  -8   3   4        2.04        3.56      2.04 o 
  -7   3   4       30.31       41.54      3.16 o 
  -6   3   4      128.76      112.94      4.64 o 
  -5   3   4     1560.24     1625.49     11.90 o 
  -4   3   4       13.94        4.94      0.76 o 
  -3   3   4      154.19      139.74      4.06 o 
  -2   3   4     1015.73     1069.28     11.02 o 
  -1   3   4        0.22        0.56      0.87 o 
   0   3   4      149.63      166.33      3.20 o 
   1   3   4       41.26       42.38      2.44 o 
   2   3   4       12.88        8.38      1.36 o 
   3   3   4      155.46      172.94      4.98 o 
   4   3   4       59.52       66.25      3.75 o 
   5   3   4      246.02      249.59      8.93 o 
   6   3   4       70.59       67.22      6.89 o 
   7   3   4        9.10       13.84      2.47 o 
 -11   4   4       15.31       16.21      2.63 o 
 -10   4   4       91.99       81.77      4.78 o 
  -9   4   4        0.99        3.00      1.12 o 
  -8   4   4      157.39      164.67      8.82 o 
  -7   4   4       70.51       86.13      4.07 o 
  -6   4   4       12.94        8.16      1.29 o 
  -5   4   4     1715.71     1733.19     15.59 o 
  -4   4   4       65.32       22.93     17.28 o 
  -3   4   4     1378.75     1313.76     36.59 o 
  -2   4   4       15.89       10.37      0.82 o 
  -1   4   4       34.53       27.78      1.57 o 
   0   4   4      480.15      552.33      7.07 o 
   1   4   4      293.45      297.58      4.75 o 
   2   4   4       15.95       15.82      1.89 o 
   3   4   4      228.08      238.82      5.96 o 
   4   4   4       48.93       40.47      2.83 o 
   5   4   4       44.92       45.05      3.77 o 
   6   4   4       42.93       33.63      4.46 o 
   7   4   4        0.58        1.42      1.40 o 
 -11   5   4       13.48       12.28      2.25 o 
 -10   5   4        0.38        1.07      1.56 o 
  -9   5   4        2.48        5.89      1.90 o 
  -8   5   4      127.56      142.34      5.72 o 
  -7   5   4       12.29        8.15      1.41 o 
  -6   5   4        2.02        1.15      1.78 o 
  -5   5   4      147.76      129.99      6.33 o 
  -4   5   4       28.55       29.13      3.14 o 
  -3   5   4     1293.76     1280.02     18.60 o 
  -2   5   4     1604.53     1719.10     26.38 o 
  -1   5   4      715.23      687.67     10.78 o 
   0   5   4       42.64       62.46      3.42 o 
   1   5   4       87.32      107.13      3.38 o 
   2   5   4      573.28      578.35     15.82 o 
   3   5   4       21.49       23.70      2.65 o 
   4   5   4      276.42      271.50      9.06 o 
   5   5   4       20.89       13.68      2.30 o 
   6   5   4        0.00        1.20      1.80 o 
 -11   6   4        9.11        5.63      2.05 o 
 -10   6   4       20.62       16.54      2.29 o 
  -9   6   4       26.38       23.22      2.76 o 
  -8   6   4        3.50        4.60      1.31 o 
  -7   6   4      411.53      423.47      8.46 o 
  -6   6   4      432.70      400.13      5.90 o 
  -5   6   4      246.43      191.37     14.75 o 
  -4   6   4      232.83      235.66      8.33 o 
  -3   6   4      226.57      260.02      9.09 o 
  -2   6   4      343.48      398.14      7.41 o 
  -1   6   4       61.51       59.14      2.33 o 
   0   6   4        0.40        1.92      1.22 o 
   1   6   4      573.94      619.67      8.25 o 
   2   6   4       12.93        6.93      1.52 o 
   3   6   4        2.18        0.99      1.15 o 
   4   6   4        5.19        7.58      1.54 o 
   5   6   4       28.79       26.28      2.83 o 
   6   6   4        1.68        0.30      3.31 o 
 -11   7   4        9.24        8.22      3.89 o 
 -10   7   4        0.07        1.04      1.38 o 
  -9   7   4       12.90       13.74      2.22 o 
  -8   7   4      103.05      104.19     11.29 o 
  -7   7   4      354.35      365.39      7.83 o 
  -6   7   4      413.62      404.36     19.56 o 
  -5   7   4       38.27       45.35      4.62 o 
  -4   7   4        0.29        0.00      2.05 o 
  -3   7   4      127.65      130.32      2.66 o 
  -2   7   4      789.85      824.19     12.84 o 
  -1   7   4        2.80        2.45      1.19 o 
   0   7   4       13.17       10.80      1.49 o 
   1   7   4      108.08      110.05      3.88 o 
   2   7   4        3.25        5.74      1.55 o 
   3   7   4      145.37      137.27      5.51 o 
   4   7   4       24.82       21.12      2.65 o 
   5   7   4        6.72        5.26      1.44 o 
 -11   8   4       44.18       52.00      6.29 o 
 -10   8   4        3.06        0.00      2.50 o 
  -9   8   4       36.98       48.55      4.76 o 
  -8   8   4      116.53      106.89      7.96 o 
  -7   8   4       78.00       93.09      8.00 o 
  -6   8   4      192.78      179.31      8.75 o 
  -5   8   4      429.54      446.95      9.50 o 
  -4   8   4       14.62        9.85      2.26 o 
  -3   8   4      145.42      154.02      8.29 o 
  -2   8   4      267.00      263.57      7.25 o 
  -1   8   4       32.36       28.25      2.11 o 
   0   8   4      242.34      273.41      6.31 o 
   1   8   4        3.50        2.46      1.92 o 
   2   8   4       66.00       72.55      4.19 o 
   3   8   4        2.28        2.24      1.84 o 
   4   8   4       29.31       27.91      3.47 o 
 -11   9   4        2.21        5.28      2.62 o 
 -10   9   4       15.41       13.91      3.48 o 
  -9   9   4       63.17       70.04      5.99 o 
  -8   9   4      257.10      287.94     15.62 o 
  -7   9   4        1.38        4.20      4.01 o 
  -6   9   4      147.12      145.01      6.67 o 
  -5   9   4        3.88        4.28      2.90 o 
  -4   9   4       11.92        9.60      2.16 o 
  -3   9   4        5.18       11.14      2.30 o 
  -2   9   4      224.72      220.50      7.03 o 
  -1   9   4      230.26      251.64      5.67 o 
   0   9   4       43.65       39.26      2.83 o 
   1   9   4        0.49        1.69      1.70 o 
   2   9   4       24.52       28.03      2.86 o 
   3   9   4        0.14        2.83      1.22 o 
   4   9   4        4.07        3.77      2.69 o 
 -10  10   4       17.76       18.70      3.96 o 
  -9  10   4       10.51       16.20      3.58 o 
  -8  10   4        0.24        0.38      1.60 o 
  -7  10   4       16.21       20.23      3.25 o 
  -6  10   4       10.86        9.56      2.97 o 
  -5  10   4      310.28      311.68      9.15 o 
  -4  10   4       51.01       41.77      3.92 o 
  -3  10   4       17.46       16.72      3.91 o 
  -2  10   4       11.59        9.01      1.51 o 
  -1  10   4      338.07      350.94     11.25 o 
   0  10   4       13.17       10.71      2.03 o 
   1  10   4        1.15        1.36      1.50 o 
   2  10   4        0.40        0.98      1.52 o 
   3  10   4        5.36        6.10      3.22 o 
 -10  11   4        0.04        1.69      2.36 o 
  -9  11   4       28.39       31.42      4.18 o 
  -8  11   4       23.23       24.91      3.14 o 
  -7  11   4        1.86        1.08      1.73 o 
  -6  11   4      228.65      235.95      8.63 o 
  -5  11   4       45.54       40.14      4.42 o 
  -4  11   4        0.42        0.93      2.95 o 
  -3  11   4        4.90        4.27      2.44 o 
  -2  11   4        9.06       10.36      2.75 o 
  -1  11   4       17.66       18.51      2.26 o 
   0  11   4        0.56        0.60      1.69 o 
   1  11   4        0.19        0.59      1.52 o 
   2  11   4        4.24        4.01      2.34 o 
  -9  12   4       30.88       28.66      8.65 o 
  -8  12   4       16.31       14.94      3.28 o 
  -7  12   4       60.00       53.39      5.18 o 
  -6  12   4        2.96        0.14      2.54 o 
  -5  12   4       15.61       16.95      3.47 o 
  -4  12   4      211.91      202.84      8.09 o 
  -3  12   4       12.16       15.81      4.41 o 
  -2  12   4        4.45        4.51      2.70 o 
  -1  12   4       19.75       18.14      3.88 o 
   0  12   4        3.78        3.05      2.77 o 
   1  12   4       23.98       26.77      5.84 o 
  -9  13   4       11.30        5.52      2.58 o 
  -8  13   4       15.31       18.75      4.03 o 
  -7  13   4       31.94       25.61      4.13 o 
  -6  13   4        0.61        3.98      2.68 o 
  -5  13   4       15.47        8.87      2.87 o 
  -4  13   4        2.34        0.00      2.38 o 
  -3  13   4       11.91       13.49      3.63 o 
  -2  13   4      104.87      113.87      6.97 o 
  -1  13   4       17.64       11.99      4.50 o 
   0  13   4        4.35        6.90      5.46 o 
  -8  14   4       21.43       32.96      7.44 o 
  -7  14   4        3.28        4.21      2.93 o 
  -6  14   4       11.49       15.93      4.30 o 
  -5  14   4        8.26        5.69      2.76 o 
  -4  14   4        4.66        6.01      3.31 o 
  -3  14   4       17.94       24.00      5.06 o 
  -2  14   4        0.08        1.14      2.53 o 
   2 -16   5       75.95       70.26      8.36 o 
   3 -16   5        4.90        3.10      2.05 o 
   4 -16   5        5.28        4.00      1.32 o 
  -1 -15   5        4.74        1.91      1.92 o 
   0 -15   5       18.59       19.33      3.05 o 
   1 -15   5        2.38        0.55      2.51 o 
   2 -15   5       82.59      113.28     18.18 o 
   3 -15   5        0.11        0.62      2.59 o 
   4 -15   5        0.00        1.67      1.33 o 
   5 -15   5       11.64       12.80      2.37 o 
   6 -15   5        5.27        5.00      3.16 o 
  -2 -14   5       20.92       17.46      3.21 o 
  -1 -14   5        1.98        2.50      1.59 o 
   0 -14   5       38.08       34.84      5.47 o 
   1 -14   5        0.64        1.86      1.64 o 
   2 -14   5      135.30      126.74      7.81 o 
   3 -14   5       25.01       21.34      2.68 o 
   4 -14   5       23.22       20.43      2.50 o 
   5 -14   5        9.88        9.62      1.96 o 
   6 -14   5       20.80       18.24      3.66 o 
   7 -14   5        5.08        5.46      2.89 o 
  -3 -13   5       11.54       13.00      4.90 o 
  -2 -13   5        1.81        0.00      1.73 o 
  -1 -13   5       28.96       29.06      4.47 o 
   0 -13   5        4.92        6.22      3.29 o 
   1 -13   5        3.18        5.03      2.30 o 
   2 -13   5       69.39       63.28      3.73 o 
   3 -13   5       38.45       39.32      3.50 o 
   4 -13   5       74.56       71.00      4.77 o 
   5 -13   5       32.96       28.87      2.74 o 
   6 -13   5       62.23       60.19      4.16 o 
   7 -13   5        2.43        3.10      2.45 o 
   8 -13   5       20.92       20.77      4.44 o 
  -4 -12   5        2.11        3.89      1.93 o 
  -3 -12   5      100.54      107.12     14.79 o 
  -2 -12   5       73.54       92.47      8.99 o 
  -1 -12   5        1.61        3.32      4.46 o 
   0 -12   5       11.48       15.10      3.33 o 
   1 -12   5       16.87       17.62      2.44 o 
   2 -12   5        6.95        5.97      2.51 o 
   3 -12   5      128.15      136.12      5.50 o 
   4 -12   5       57.72       62.32      3.89 o 
   5 -12   5      238.99      237.61      6.71 o 
   6 -12   5       49.03       42.07      4.26 o 
   7 -12   5        0.10        1.71      1.65 o 
   8 -12   5        0.00        1.29      2.47 o 
  -5 -11   5        0.08        2.73      3.41 o 
  -4 -11   5        0.49        2.01      2.86 o 
  -3 -11   5        9.94        9.17      3.07 o 
  -2 -11   5       11.98       12.56      3.07 o 
  -1 -11   5        2.96        5.50      2.87 o 
   0 -11   5       85.02       94.62      6.68 o 
   1 -11   5       34.93       41.92      3.24 o 
   2 -11   5      218.40      225.41      6.04 o 
   3 -11   5       11.79        9.89      3.00 o 
   4 -11   5        6.71        1.94      2.39 o 
   5 -11   5      124.60      119.56      4.76 o 
   6 -11   5       16.66       14.72      3.25 o 
   7 -11   5       10.16        6.02      1.62 o 
   8 -11   5      102.16       99.56      7.92 o 
  -6 -10   5       12.21        9.94      3.29 o 
  -5 -10   5        0.55        2.16      2.77 o 
  -4 -10   5        0.27        3.50      3.29 o 
  -3 -10   5       20.03       30.14      7.59 o 
  -2 -10   5      408.11      460.33     12.85 o 
  -1 -10   5        0.25        3.81      2.97 o 
   0 -10   5       11.74        7.96      1.31 o 
   1 -10   5       26.37       25.34      2.18 o 
   2 -10   5      197.22      194.54      6.00 o 
   3 -10   5     1035.55     1039.86     21.18 o 
   4 -10   5      868.36      956.15     15.98 o 
   5 -10   5      342.36      364.51      7.56 o 
   6 -10   5      251.48      267.01      8.60 o 
   7 -10   5        5.55        5.71      2.99 o 
   8 -10   5       69.14       62.31      6.79 o 
   9 -10   5       35.34       29.26      6.38 o 
  -6  -9   5       26.55       21.46      4.32 o 
  -5  -9   5       92.28       96.34     10.71 o 
  -4  -9   5       54.75       62.24      5.38 o 
  -3  -9   5       11.88       15.17      4.05 o 
  -2  -9   5       23.17       22.60      3.41 o 
  -1  -9   5      265.65      288.07      9.72 o 
   0  -9   5        1.93        0.92      1.45 o 
   1  -9   5      892.10     1020.46     36.87 o 
   2  -9   5      158.04      187.68      7.83 o 
   3  -9   5      172.72      150.47      4.91 o 
   4  -9   5       48.94       47.17      2.90 o 
   5  -9   5      616.52      664.33     11.94 o 
   6  -9   5       28.86       25.70      3.43 o 
   7  -9   5        0.32        1.07      3.03 o 
   8  -9   5      113.47      109.67      9.23 o 
   9  -9   5       11.72        7.39      3.52 o 
  -7  -8   5       10.62       11.81      3.70 o 
  -6  -8   5       31.87       34.35      4.43 o 
  -5  -8   5       16.58       26.94      3.91 o 
  -4  -8   5       16.45       19.20      3.44 o 
  -3  -8   5       10.98       14.87      4.42 o 
  -2  -8   5       90.77      115.47      6.47 o 
  -1  -8   5      188.80      170.92      6.07 o 
   0  -8   5        0.04        3.31      1.82 o 
   1  -8   5       97.41       64.65      3.81 o 
   2  -8   5       45.39       37.60      2.37 o 
   3  -8   5      340.36      358.00      7.12 o 
   4  -8   5       82.16       72.12      2.70 o 
   5  -8   5       11.04       11.19      2.11 o 
   6  -8   5      110.18      104.49      7.84 o 
   7  -8   5       41.59       36.70      6.10 o 
   8  -8   5       29.43       29.58      4.15 o 
   9  -8   5        0.23        2.80      3.15 o 
  -8  -7   5        2.59        1.64      2.72 o 
  -7  -7   5       16.43       11.92      5.18 o 
  -6  -7   5       17.17       13.65      3.09 o 
  -5  -7   5       89.26       96.53      5.86 o 
  -4  -7   5        5.88        4.56      1.76 o 
  -3  -7   5      125.53      134.94     24.66 o 
  -2  -7   5       39.53       39.63      4.00 o 
  -1  -7   5       45.92       44.49      1.84 o 
   0  -7   5        0.08        5.68      0.93 o 
   1  -7   5      533.54      393.57      5.79 o 
   2  -7   5      716.55      768.97      9.35 o 
   3  -7   5       70.66       59.89      2.75 o 
   4  -7   5       19.01       21.65      1.61 o 
   5  -7   5      430.99      439.61     10.83 o 
   6  -7   5      512.97      549.97     16.70 o 
   7  -7   5      176.98      165.81      7.61 o 
   8  -7   5       33.88       35.33      4.33 o 
   9  -7   5        0.04        2.26      2.89 o 
  -8  -6   5       16.99       16.84      3.71 o 
  -7  -6   5       99.76      107.47      6.68 o 
  -6  -6   5       18.96       15.67      3.31 o 
  -5  -6   5       80.01       76.92      7.55 o 
  -4  -6   5      915.36     1202.24     23.24 o 
  -2  -6   5      304.25      321.64     36.46 o 
  -1  -6   5     1589.55     1757.51     39.39 o 
   0  -6   5      468.65      451.71      8.46 o 
   1  -6   5     2038.99     2410.38     52.27 o 
   2  -6   5      554.41      537.70      6.34 o 
   3  -6   5       35.11       16.70      1.49 o 
   4  -6   5       30.74       40.05      5.34 o 
   5  -6   5        4.72        2.29      1.80 o 
   6  -6   5      178.71      202.80     18.53 o 
   7  -6   5       71.00       73.67      5.43 o 
   8  -6   5       24.57       20.50      5.38 o 
   9  -6   5        1.09        0.11      2.95 o 
  -9  -5   5        2.53        0.00      2.38 o 
  -8  -5   5       11.02       12.73      3.93 o 
  -7  -5   5       53.55       53.03      4.47 o 
  -6  -5   5       54.67       62.84      9.87 o 
  -5  -5   5      275.03      303.99      8.83 o 
  -4  -5   5      101.77      119.80      5.06 o 
  -3  -5   5       51.88       70.12      5.22 o 
  -2  -5   5     1613.37     1955.33     24.18 o 
  -1  -5   5      176.73      164.01      9.40 o 
   0  -5   5     1680.66     2059.79     14.08 o 
   1  -5   5      196.59      197.12      4.79 o 
   2  -5   5     3215.13     3526.49     33.61 o 
   3  -5   5      234.97      215.74      3.14 o 
   4  -5   5      458.00      484.28     11.47 o 
   5  -5   5        0.01        3.08      2.55 o 
   6  -5   5       45.26       34.32      6.35 o 
   7  -5   5       38.62       37.11      6.61 o 
   8  -5   5       14.30        8.22      5.68 o 
   9  -5   5       67.89       76.31      6.61 o 
  -9  -4   5        0.12        3.35      2.86 o 
  -8  -4   5        0.57        2.36      2.88 o 
  -7  -4   5        2.44        2.21      2.64 o 
  -6  -4   5       28.23       29.64      4.76 o 
  -5  -4   5        0.18        3.38      2.32 o 
  -4  -4   5      182.27      193.95      6.25 o 
  -3  -4   5      557.34      535.82     12.40 o 
  -2  -4   5     1854.77     1967.44     41.64 o 
  -1  -4   5      722.49      726.83      8.22 o 
   0  -4   5     1192.97     1220.23     11.46 o 
   1  -4   5      307.63      353.42      6.67 o 
   2  -4   5     1359.05     1414.72     27.08 o 
   3  -4   5      325.42      275.40     10.52 o 
   4  -4   5      507.65      548.20     17.52 o 
   5  -4   5       54.82       44.82      4.73 o 
   6  -4   5      101.46      115.22     12.06 o 
   7  -4   5        2.44        1.69      2.75 o 
   8  -4   5        0.70        0.00      2.88 o 
   9  -4   5        0.64        2.30      2.76 o 
  -9  -3   5        5.13        7.07      3.86 o 
  -8  -3   5       25.87       41.79      7.25 o 
  -7  -3   5       78.80       90.68      6.66 o 
  -6  -3   5       64.27       85.73      3.90 o 
  -5  -3   5       50.96       56.26      2.23 o 
  -4  -3   5      232.77      253.82      3.39 o 
  -3  -3   5      200.33      154.19      8.73 o 
  -2  -3   5       15.19       14.33      2.53 o 
  -1  -3   5      784.72      852.77     19.99 o 
   0  -3   5      692.59      588.21      6.82 o 
   1  -3   5      333.15      339.84      5.05 o 
   2  -3   5      114.61      131.44     13.11 o 
   4  -3   5      348.83      274.05     10.15 o 
   5  -3   5      411.88      417.06     37.32 o 
   6  -3   5        8.21        7.12      4.27 o 
   7  -3   5        6.14        4.46      3.29 o 
   8  -3   5        0.15        2.30      2.86 o 
   9  -3   5        8.18        9.49      4.20 o 
 -10  -2   5       22.28        4.54      2.53 o 
  -9  -2   5       19.07       17.82      7.04 o 
  -8  -2   5       10.02       10.69      1.91 o 
  -7  -2   5       33.88       32.00      2.57 o 
  -6  -2   5        3.30        1.16      1.12 o 
  -5  -2   5       10.92       12.86      1.39 o 
  -4  -2   5      154.39      175.96      4.29 o 
  -3  -2   5       91.60      115.27      2.70 o 
  -2  -2   5      458.84      469.68     11.59 o 
   0  -2   5      222.44      204.57      3.23 o 
   1  -2   5      866.37      814.45     15.05 o 
   2  -2   5     1049.55     1115.06     16.05 o 
   3  -2   5      369.90      396.08     22.41 o 
   4  -2   5      223.25      196.27      6.31 o 
   5  -2   5       75.04       74.53      5.07 o 
   6  -2   5      250.29      250.97     12.58 o 
   7  -2   5        0.34        3.07      3.59 o 
   8  -2   5        4.11        5.31      2.02 o 
 -10  -1   5        1.79        1.02      2.40 o 
  -9  -1   5       19.15       12.75      2.00 o 
  -8  -1   5       73.16       64.88      3.54 o 
  -7  -1   5      186.66      175.65      4.71 o 
  -6  -1   5       52.63       54.43      2.82 o 
  -5  -1   5      813.13      880.09     12.35 o 
  -4  -1   5      585.01      656.42     21.64 o 
  -3  -1   5       75.70       71.04      3.33 o 
  -2  -1   5     1741.70     1720.00     32.30 o 
  -1  -1   5     3486.49     3466.32     41.96 o 
   0  -1   5      525.33      566.38      5.91 o 
   1  -1   5      392.14      348.35     10.14 o 
   2  -1   5     1239.42     1494.37     71.52 o 
   3  -1   5        6.64        0.28      1.60 o 
   4  -1   5      183.27      185.98      8.42 o 
   5  -1   5        0.54        9.45      5.25 o 
   6  -1   5      176.69      159.35     15.23 o 
   7  -1   5        0.01        2.16      1.93 o 
   8  -1   5        2.19        3.41      2.11 o 
 -10   0   5        6.83        4.82      2.80 o 
  -9   0   5        6.64        5.75      1.83 o 
  -8   0   5      100.80       96.33      7.56 o 
  -7   0   5      191.88      198.18      4.98 o 
  -6   0   5      272.59      269.98      5.24 o 
  -5   0   5     1764.52     1935.04     26.17 o 
  -4   0   5     1961.88     2008.75     26.60 o 
  -3   0   5     1414.22     1473.76     10.10 o 
  -2   0   5      939.84      890.72      7.65 o 
  -1   0   5      475.82      498.11     18.36 o 
   0   0   5        2.38        2.28      0.73 o 
   1   0   5     3717.82     3771.10     64.35 o 
   2   0   5       37.41       49.65      2.35 o 
   3   0   5      540.33      496.73      5.44 o 
   4   0   5        4.97        4.32      1.50 o 
   5   0   5      549.67      585.54     18.32 o 
   6   0   5       16.78        8.50      2.72 o 
   7   0   5       12.81       12.33      2.76 o 
   8   0   5        0.36        0.19      2.48 o 
 -11   1   5       10.96        7.37      2.82 o 
 -10   1   5       11.86       10.73      2.13 o 
  -9   1   5      164.79      172.28      5.88 o 
  -8   1   5       21.02       16.14      2.29 o 
  -7   1   5        4.87        3.18      1.37 o 
  -6   1   5       16.19       12.09      1.55 o 
  -5   1   5      189.38      199.82      4.27 o 
  -4   1   5     1629.08     1551.36     11.61 o 
  -3   1   5       85.75       84.72      2.89 o 
  -2   1   5        8.16        7.29      1.28 o 
  -1   1   5      386.34      370.24      4.48 o 
   0   1   5      108.23       97.82      3.31 o 
   1   1   5      145.38      112.69      3.07 o 
   2   1   5      446.53      483.88      5.90 o 
   3   1   5       99.55       83.93      3.04 o 
   4   1   5      173.19      154.33      5.39 o 
   5   1   5        8.84       14.78      2.78 o 
   6   1   5       41.89       39.36      5.72 o 
   7   1   5        0.09        2.01      1.69 o 
 -11   2   5        7.13        4.15      1.90 o 
 -10   2   5       40.44       43.23      3.26 o 
  -9   2   5       71.44       66.46      7.62 o 
  -8   2   5        8.08       10.01      1.92 o 
  -7   2   5       55.99       43.68      2.91 o 
  -6   2   5      756.78      876.79     14.26 o 
  -5   2   5       33.58       36.02      2.63 o 
  -4   2   5      263.77      271.61      3.85 o 
  -3   2   5      665.02      574.09     12.04 o 
  -2   2   5     2588.05     2718.66     25.19 o 
  -1   2   5        4.08        3.99      0.64 o 
   0   2   5      100.30      100.72      2.97 o 
   1   2   5      151.12      149.74      3.65 o 
   2   2   5        0.08        0.00      1.59 o 
   3   2   5      318.67      324.34      5.74 o 
   4   2   5      147.69      163.84      5.25 o 
   5   2   5        9.44        7.73      1.40 o 
   6   2   5       70.91       66.90      7.13 o 
   7   2   5       27.49       27.08      4.82 o 
 -11   3   5       12.92        4.97      1.81 o 
 -10   3   5       40.39       44.56      8.21 o 
  -9   3   5       88.17       98.94      8.67 o 
  -8   3   5       45.64       55.40      3.54 o 
  -7   3   5       40.12       24.36      2.43 o 
  -6   3   5      165.12      153.07      3.78 o 
  -5   3   5       11.40       12.12      1.28 o 
  -4   3   5        2.36        5.97      1.66 o 
  -3   3   5       79.13       47.07      1.25 o 
  -2   3   5      843.73      896.94      7.46 o 
  -1   3   5       45.44       38.25      1.83 o 
   0   3   5      165.30      184.69      3.85 o 
   1   3   5     1154.34     1265.70     21.58 o 
   2   3   5      335.02      319.36      5.98 o 
   3   3   5        7.62        7.02      1.73 o 
   4   3   5        7.72        8.35      2.08 o 
   5   3   5       73.00       64.65      4.21 o 
   6   3   5        1.34        1.23      1.19 o 
   7   3   5        3.88        2.14      2.26 o 
 -11   4   5       24.58       22.19      2.98 o 
 -10   4   5        1.99        0.98      1.65 o 
  -9   4   5      244.25      258.73     10.71 o 
  -8   4   5       80.95       85.43      7.30 o 
  -7   4   5       41.04       47.98      2.84 o 
  -6   4   5       36.39       35.56      3.21 o 
  -5   4   5        5.23        6.64      1.05 o 
  -4   4   5       38.25       41.81      3.80 o 
  -3   4   5      742.99      761.06     14.19 o 
  -2   4   5      194.08      170.78      7.28 o 
  -1   4   5       32.02       34.24      1.95 o 
   0   4   5       23.80       27.08      1.86 o 
   1   4   5      165.32      138.70      4.40 o 
   2   4   5       13.29       16.55      2.13 o 
   3   4   5       19.53       21.15      2.00 o 
   4   4   5      238.25      292.66     14.48 o 
   5   4   5        2.37        0.00      1.55 o 
   6   4   5        1.50        0.13      2.11 o 
 -11   5   5       14.07        9.91      1.75 o 
 -10   5   5       50.29       47.56      3.68 o 
  -9   5   5        4.38        4.20      1.69 o 
  -8   5   5       14.71       14.66      1.75 o 
  -7   5   5      261.18      267.50      7.29 o 
  -6   5   5        9.41        6.32      1.23 o 
  -5   5   5      314.47      301.36      6.91 o 
  -4   5   5      623.36      657.23     11.18 o 
  -2   5   5      436.26      387.11      7.98 o 
  -1   5   5      273.60      271.93      4.40 o 
   0   5   5       55.27       58.20      3.08 o 
   1   5   5        1.04        6.66      1.72 o 
   2   5   5      153.63      144.51      4.97 o 
   3   5   5      176.14      177.38      7.17 o 
   4   5   5       61.58       55.50      3.68 o 
   5   5   5        2.31        3.59      1.53 o 
   6   5   5        1.94        2.28      2.18 o 
 -11   6   5        5.84        7.96      2.51 o 
 -10   6   5       77.55       67.81      7.45 o 
  -9   6   5        3.99        4.55      1.91 o 
  -8   6   5      104.81       94.42      6.11 o 
  -7   6   5       79.48       80.56      3.22 o 
  -6   6   5       32.49       29.08      3.56 o 
  -5   6   5      118.28      122.15      6.52 o 
  -4   6   5        0.52        0.22      2.99 o 
  -3   6   5       42.21       36.27      2.87 o 
  -2   6   5       13.03       12.70      1.10 o 
  -1   6   5      325.32      294.50      6.43 o 
   0   6   5        1.09        0.61      1.70 o 
   1   6   5       56.73       48.01      3.02 o 
   2   6   5        4.58        3.85      1.41 o 
   3   6   5        0.21        0.00      1.14 o 
   4   6   5       76.81       65.42      4.16 o 
   5   6   5       65.29       61.02      6.12 o 
 -11   7   5        1.39        2.84      1.30 o 
 -10   7   5       13.96       14.29      3.01 o 
  -9   7   5        2.50        4.47      2.52 o 
  -8   7   5      221.85      220.54     23.65 o 
  -7   7   5      323.44      356.42     14.88 o 
  -6   7   5       86.88       78.58      6.02 o 
  -5   7   5      139.37      158.38     17.86 o 
  -4   7   5        0.04        4.76      2.58 o 
  -3   7   5        2.01        2.17      2.13 o 
  -2   7   5       90.17       85.10      2.68 o 
  -1   7   5      265.86      249.71      4.96 o 
   0   7   5       36.21       44.36      4.26 o 
   1   7   5      105.00      115.26      7.56 o 
   2   7   5       23.67       25.33      2.52 o 
   3   7   5       12.67        8.55      1.76 o 
   4   7   5       48.87       48.83      3.80 o 
   5   7   5        7.37        6.42      3.79 o 
 -11   8   5       12.27       10.37      2.92 o 
 -10   8   5       65.43       74.79      8.36 o 
  -9   8   5       10.58       10.82      2.73 o 
  -8   8   5       52.81       53.70      6.65 o 
  -7   8   5      957.51     1074.19     22.62 o 
  -6   8   5        2.15        1.99      2.66 o 
  -5   8   5      117.08      130.79      5.94 o 
  -4   8   5       15.29       13.37      2.57 o 
  -3   8   5        3.04        5.10      2.79 o 
  -2   8   5      181.01      183.48      5.90 o 
  -1   8   5      213.56      229.46      5.03 o 
   0   8   5      707.88      829.89     12.92 o 
   1   8   5       45.18       46.77      3.83 o 
   2   8   5        8.05       10.29      2.60 o 
   3   8   5       77.29       88.83      4.39 o 
   4   8   5        0.09        1.75      1.18 o 
 -11   9   5       36.96       41.47      6.36 o 
 -10   9   5       30.94       44.11      5.63 o 
  -9   9   5        4.05        7.61      3.15 o 
  -8   9   5       68.41       74.41      6.56 o 
  -7   9   5       22.49       18.04      3.63 o 
  -6   9   5       80.38       83.15      7.51 o 
  -5   9   5       89.53      101.99      5.48 o 
  -4   9   5      146.58      123.36      5.61 o 
  -3   9   5      254.98      247.59     10.97 o 
  -2   9   5       83.27       80.04      4.13 o 
  -1   9   5      595.70      672.38      9.83 o 
   0   9   5       71.54       80.04      4.92 o 
   1   9   5        5.29        3.69      1.87 o 
   2   9   5       73.93       77.80      4.13 o 
   3   9   5        6.47        2.57      1.62 o 
 -10  10   5        8.40        4.80      2.11 o 
  -9  10   5       44.86       54.74      6.29 o 
  -8  10   5       71.15       84.01      8.79 o 
  -7  10   5        1.69        0.96      2.73 o 
  -6  10   5       16.91       13.90      2.75 o 
  -5  10   5        1.64        4.06      2.61 o 
  -4  10   5        4.04        5.57      2.86 o 
  -3  10   5       95.58       89.88      5.09 o 
  -2  10   5       45.51       49.27      4.48 o 
  -1  10   5       92.81       87.39      5.35 o 
   0  10   5       25.13       22.81      2.59 o 
   1  10   5        0.21        0.74      1.49 o 
   2  10   5       13.01       10.60      2.26 o 
 -10  11   5       65.48       80.30      8.24 o 
  -9  11   5        9.05        5.35      1.96 o 
  -8  11   5        0.01        3.25      1.85 o 
  -7  11   5       28.23       25.77      3.62 o 
  -6  11   5       10.86        8.01      3.01 o 
  -5  11   5        0.28        0.11      2.45 o 
  -4  11   5        5.29        2.67      2.54 o 
  -3  11   5       37.88       42.03      4.47 o 
  -2  11   5        8.81       10.54      4.48 o 
  -1  11   5        1.13        2.42      2.44 o 
   0  11   5        3.66        3.36      2.96 o 
   1  11   5        3.27        1.68      1.64 o 
  -9  12   5       17.40       10.17      2.81 o 
  -8  12   5      179.01      226.12     21.35 o 
  -7  12   5        0.12        3.37      2.87 o 
  -6  12   5        3.88        7.24      3.19 o 
  -5  12   5       80.01       73.87      5.56 o 
  -4  12   5        0.79        2.25      2.53 o 
  -3  12   5       77.00       78.60      5.40 o 
  -2  12   5        7.98       12.71      3.27 o 
  -1  12   5        7.08       11.59      3.76 o 
   0  12   5        1.44        1.90      2.31 o 
  -8  13   5       40.41       39.05      5.05 o 
  -7  13   5       14.17       14.13      3.73 o 
  -6  13   5       96.72       95.91      6.32 o 
  -5  13   5       12.22        8.88      3.12 o 
  -4  13   5        0.23        1.90      2.46 o 
  -3  13   5       10.60       12.74      2.67 o 
  -2  13   5        8.52       12.78      3.18 o 
  -1  13   5        4.68        3.01      3.56 o 
  -7  14   5        1.69        2.00      2.77 o 
  -6  14   5        0.42        1.15      2.60 o 
  -5  14   5        1.89        1.10      2.51 o 
  -4  14   5       39.96       43.20      5.52 o 
  -3  14   5        1.75        2.96      2.84 o 
   2 -16   6        8.72        7.48      3.56 o 
   3 -16   6        7.47        5.31      2.10 o 
   4 -16   6        0.31        0.34      1.64 o 
  -1 -15   6       10.60       11.45      3.13 o 
   0 -15   6        1.60        2.00      3.14 o 
   1 -15   6        4.12        5.10      1.80 o 
   2 -15   6        6.59        7.98      2.27 o 
   3 -15   6       38.23       40.71      5.32 o 
   4 -15   6       16.37       12.10      2.01 o 
   5 -15   6        4.39        7.19      4.02 o 
   6 -15   6       10.38        8.99      2.93 o 
  -2 -14   6       31.92       29.81      4.05 o 
  -1 -14   6        8.39        4.70      2.16 o 
   0 -14   6       12.25       10.79      2.59 o 
   1 -14   6       70.43       72.88      6.60 o 
   2 -14   6      150.97      158.21      9.23 o 
   3 -14   6       18.44       23.39      2.78 o 
   4 -14   6       95.35       85.74      4.97 o 
   5 -14   6       16.54       16.92      2.41 o 
   6 -14   6       10.58       14.11      3.22 o 
   7 -14   6        8.20        6.06      3.07 o 
  -3 -13   6        0.78        1.00      2.83 o 
  -2 -13   6      203.85      214.40     13.73 o 
  -1 -13   6       18.49       15.19      3.38 o 
   0 -13   6       38.47       42.92      5.12 o 
   1 -13   6       54.68       55.33      5.69 o 
   2 -13   6       25.40       20.94      2.36 o 
   3 -13   6       23.97       19.23      2.22 o 
   4 -13   6       69.62       74.02      4.30 o 
   5 -13   6       22.15       21.28      2.85 o 
   6 -13   6      105.80      110.04      6.86 o 
   7 -13   6        1.92        2.94      1.94 o 
  -4 -12   6        0.68        1.77      1.57 o 
  -3 -12   6        3.03        5.66      3.18 o 
  -2 -12   6       65.13       73.01      7.82 o 
  -1 -12   6       50.41       50.96      6.15 o 
   0 -12   6      204.23      218.17     10.36 o 
   1 -12   6        2.36        2.42      1.15 o 
   2 -12   6       45.66       48.27      3.82 o 
   3 -12   6      114.62      134.41      5.35 o 
   4 -12   6       11.48       12.24      2.39 o 
   5 -12   6        1.09        0.00      1.82 o 
   6 -12   6       14.92       13.16      5.41 o 
   7 -12   6       31.97       28.04      4.03 o 
   8 -12   6        1.61        0.64      2.60 o 
  -5 -11   6       30.56       36.49      5.09 o 
  -4 -11   6       44.47       36.10      5.07 o 
  -3 -11   6        6.00        5.61      2.05 o 
  -2 -11   6       26.49       25.51      3.85 o 
  -1 -11   6       99.97      118.15      8.58 o 
   0 -11   6        0.79        0.95      2.16 o 
   1 -11   6        1.35        4.50      2.01 o 
   2 -11   6        3.30        1.03      1.35 o 
   3 -11   6      113.46      115.33      4.76 o 
   4 -11   6      133.57      138.91      5.58 o 
   5 -11   6       19.73       18.94      2.28 o 
   6 -11   6       12.84       11.72      3.10 o 
   7 -11   6       46.88       50.13      6.57 o 
   8 -11   6        2.83        3.26      2.88 o 
  -6 -10   6        3.86        1.85      2.75 o 
  -5 -10   6       28.05       33.21      5.14 o 
  -4 -10   6        1.42        2.21      2.85 o 
  -3 -10   6        6.67        4.87      3.16 o 
  -2 -10   6        5.06        7.19      3.03 o 
  -1 -10   6      247.69      260.84     11.03 o 
   0 -10   6       75.01       77.27      6.69 o 
   1 -10   6       60.92       64.59      3.17 o 
   2 -10   6       59.11       68.06      3.76 o 
   3 -10   6      108.33      112.80      4.65 o 
   4 -10   6        0.85        3.45      2.65 o 
   5 -10   6      127.95      129.59      4.24 o 
   6 -10   6        2.07        3.01      3.30 o 
   7 -10   6       67.18       64.35      5.78 o 
   8 -10   6       11.22        5.05      4.24 o 
  -7  -9   6        0.03        3.19      2.91 o 
  -6  -9   6        1.87        0.00      2.91 o 
  -5  -9   6       58.35       66.58      6.60 o 
  -4  -9   6       83.01       94.17      6.71 o 
  -3  -9   6       52.70       49.49      5.56 o 
  -2  -9   6        1.24        2.52      1.23 o 
  -1  -9   6        0.04        0.00      2.22 o 
   0  -9   6        2.73        7.61      6.46 o 
   1  -9   6      200.16      236.45      5.75 o 
   2  -9   6       36.44       40.05      2.74 o 
   3  -9   6       25.58       23.10      1.90 o 
   4  -9   6        0.07        0.00      1.44 o 
   5  -9   6      232.36      227.67      8.33 o 
   6  -9   6        7.71        5.45      2.83 o 
   7  -9   6       93.50       99.08      6.48 o 
   8  -9   6       37.26       28.24      6.30 o 
  -7  -8   6       45.66       51.35      7.95 o 
  -6  -8   6       22.80       25.17      4.28 o 
  -5  -8   6       26.30       23.58      3.54 o 
  -4  -8   6        0.08        0.00      4.13 o 
  -3  -8   6      413.98      410.22     23.85 o 
  -2  -8   6       26.86       34.14      4.30 o 
  -1  -8   6       24.52       27.24      1.45 o 
   0  -8   6      220.39      216.37      4.39 o 
   1  -8   6      440.03      439.45      8.10 o 
   2  -8   6      260.58      320.85      7.57 o 
   3  -8   6       38.36       32.74      3.23 o 
   4  -8   6       27.87       30.79      2.16 o 
   5  -8   6      159.61      158.78      7.07 o 
   6  -8   6       22.65       19.47      3.62 o 
   7  -8   6      337.14      380.95     15.87 o 
   8  -8   6       12.10       11.69      3.54 o 
   9  -8   6        7.32        7.81      3.55 o 
  -8  -7   6        0.01        0.00      2.73 o 
  -7  -7   6        4.97        5.89      3.04 o 
  -6  -7   6       22.61       20.76      3.19 o 
  -5  -7   6       52.38       61.39      7.97 o 
  -3  -7   6       24.59       15.84      3.32 o 
  -2  -7   6        8.18        6.43      1.81 o 
  -1  -7   6       28.37       20.13      1.73 o 
   0  -7   6      511.45      509.41      8.96 o 
   1  -7   6      818.55      865.75     18.06 o 
   2  -7   6      895.01     1070.75     11.58 o 
   3  -7   6      221.88      198.42      4.06 o 
   4  -7   6       24.65       19.90      3.06 o 
   5  -7   6       60.66       71.82      6.11 o 
   6  -7   6       34.71       25.08      4.75 o 
   7  -7   6       23.84       23.35      4.41 o 
   8  -7   6       45.02       61.34      6.17 o 
   9  -7   6       70.58       83.39      9.67 o 
  -8  -6   6        3.26        4.64      2.72 o 
  -7  -6   6        3.63        7.14      3.33 o 
  -6  -6   6       66.92       59.29      7.22 o 
  -5  -6   6       31.82       39.98      4.48 o 
  -4  -6   6       39.76       37.43      5.78 o 
  -3  -6   6      130.19      133.52      7.06 o 
  -2  -6   6      229.73      215.87      7.81 o 
  -1  -6   6       37.83       41.46      2.52 o 
   0  -6   6        3.96        3.98      0.88 o 
   1  -6   6        9.54       15.48      1.35 o 
   2  -6   6      162.55      158.45      3.54 o 
   3  -6   6      993.09     1089.00     15.71 o 
   4  -6   6       76.86       70.76      6.30 o 
   5  -6   6       21.94       28.29      3.85 o 
   6  -6   6        4.55        1.16      2.86 o 
   7  -6   6        1.47        0.00      2.68 o 
   8  -6   6       96.15       94.63      8.01 o 
   9  -6   6        1.81        0.00      2.80 o 
  -9  -5   6        0.60        1.16      2.43 o 
  -8  -5   6        4.07        5.82      2.76 o 
  -7  -5   6       11.40        6.23      2.92 o 
  -6  -5   6      198.72      201.48     21.18 o 
  -5  -5   6        7.80        8.73      2.37 o 
  -4  -5   6        1.75        7.51      2.81 o 
  -3  -5   6     1255.80     1402.87     49.15 o 
  -2  -5   6       42.42       37.40      3.25 o 
  -1  -5   6      915.65      993.87     15.46 o 
   0  -5   6      490.91      472.79      5.97 o 
   1  -5   6      561.81      647.53      9.01 o 
   2  -5   6     3061.91     3316.60     82.66 o 
   3  -5   6      206.74      248.36      6.81 o 
   4  -5   6      113.94      131.76      7.51 o 
   5  -5   6       10.06        6.14      3.85 o 
   6  -5   6       20.03       23.32      3.88 o 
   7  -5   6       16.36       19.12      3.89 o 
   8  -5   6        0.22        0.47      3.05 o 
  -9  -4   6        0.53        1.48      2.59 o 
  -8  -4   6      186.53      184.61     10.99 o 
  -7  -4   6        3.82        4.57      2.81 o 
  -6  -4   6      125.69      124.49      6.26 o 
  -5  -4   6      136.17      177.50      8.82 o 
  -4  -4   6      471.41      406.92     11.32 o 
  -3  -4   6       46.99       46.82      1.37 o 
  -2  -4   6     1488.07     1495.96     15.71 o 
  -1  -4   6     2472.06     2598.46     44.84 o 
   0  -4   6      286.39      257.31      5.85 o 
   1  -4   6     1585.41     1840.26     16.34 o 
   2  -4   6     2859.38     3285.93     81.57 o 
   3  -4   6      301.17      273.99      9.61 o 
   5  -4   6        0.25        0.00      2.71 o 
   6  -4   6      364.09      412.26     17.65 o 
   7  -4   6        2.23        5.53      3.41 o 
   8  -4   6        0.00        2.98      3.14 o 
 -10  -3   6        1.26        2.40      2.99 o 
  -9  -3   6       60.91       63.73      6.22 o 
  -8  -3   6        5.86        5.98      3.07 o 
  -7  -3   6        0.96        1.84      2.66 o 
  -6  -3   6       47.89       60.81      2.60 o 
  -5  -3   6      372.38      379.53      6.95 o 
  -4  -3   6      494.47      499.38     20.12 o 
  -3  -3   6       20.98       14.89      1.22 o 
  -2  -3   6      288.73      321.88      4.08 o 
  -1  -3   6      521.05      504.00     10.77 o 
   0  -3   6     3274.35     3383.00     30.38 o 
   1  -3   6      889.03      931.40      7.61 o 
   2  -3   6        0.93        1.27      1.20 o 
   3  -3   6       40.88       15.45      3.91 o 
   4  -3   6      467.60      492.48      9.97 o 
   5  -3   6       72.52       73.37      4.93 o 
   6  -3   6       20.18       30.88      6.68 o 
   7  -3   6       20.21       19.88      3.70 o 
   8  -3   6       11.37       10.43      3.40 o 
 -10  -2   6        9.21        9.93      3.12 o 
  -9  -2   6       20.43       24.81      4.21 o 
  -8  -2   6        0.00        1.26      4.12 o 
  -7  -2   6        0.01        0.39      1.19 o 
  -6  -2   6       80.07       86.62      3.07 o 
  -5  -2   6       32.94       30.10      1.95 o 
  -4  -2   6       60.17       65.83      2.81 o 
  -3  -2   6       41.58       44.92      2.91 o 
  -2  -2   6      266.73      233.22      3.53 o 
  -1  -2   6      562.40      472.96     12.40 o 
   0  -2   6      136.67      122.11      2.57 o 
   1  -2   6      269.20      268.18     11.43 o 
   2  -2   6       20.50       13.31      3.29 o 
   3  -2   6      116.42      114.14     15.27 o 
   4  -2   6       73.81       73.90      6.26 o 
   5  -2   6       24.38       18.60      5.40 o 
   6  -2   6      124.73      129.71      8.13 o 
   7  -2   6       53.89       58.83      6.68 o 
   8  -2   6       20.99       15.97      4.21 o 
 -10  -1   6        1.36        2.00      2.46 o 
  -9  -1   6        0.12        6.70      2.97 o 
  -8  -1   6        1.34        0.28      1.32 o 
  -7  -1   6        8.23        3.97      2.42 o 
  -6  -1   6       83.54       70.49      3.17 o 
  -5  -1   6      529.49      592.21     11.34 o 
  -4  -1   6      284.11      267.34      4.31 o 
  -3  -1   6     1334.48     1346.93     16.39 o 
  -2  -1   6      733.21      845.10      8.38 o 
  -1  -1   6      394.66      403.85      5.96 o 
   0  -1   6      358.85      329.14      4.46 o 
   1  -1   6     2245.41     2189.75     19.14 o 
   2  -1   6      185.82      173.28      7.59 o 
   3  -1   6       11.78       13.82      2.11 o 
   4  -1   6        1.37        0.80      2.73 o 
   5  -1   6      309.56      333.32     13.60 o 
   6  -1   6        3.86        2.03      2.32 o 
   7  -1   6        1.23        1.19      2.99 o 
   8  -1   6       14.61       15.19      3.03 o 
 -10   0   6        4.78        8.81      3.47 o 
  -9   0   6        3.69        3.55      1.90 o 
  -8   0   6       68.91       71.38      3.75 o 
  -7   0   6       75.02       71.00      3.87 o 
  -6   0   6      186.21      194.41      5.44 o 
  -5   0   6      174.82      161.16      4.22 o 
  -4   0   6       13.66       13.30      1.44 o 
  -3   0   6     2438.48     2509.52     35.61 o 
  -2   0   6     1402.69     1730.63     34.76 o 
  -1   0   6      703.46      759.06      9.55 o 
   0   0   6      733.80      740.76      7.79 o 
   1   0   6     3073.81     3132.41     21.89 o 
   2   0   6       48.97       33.10      2.16 o 
   3   0   6       58.49       58.68      2.47 o 
   4   0   6      270.21      300.25     11.79 o 
   5   0   6      119.72      104.01     15.43 o 
   6   0   6       11.15       10.76      2.67 o 
   7   0   6        7.75        5.69      3.36 o 
 -11   1   6        1.77        2.90      2.26 o 
 -10   1   6       17.68       18.13      2.62 o 
  -9   1   6        5.10        8.21      2.00 o 
  -8   1   6       54.61       53.92      3.48 o 
  -7   1   6      201.74      219.40      6.26 o 
  -6   1   6      187.42      189.12      4.71 o 
  -5   1   6      460.06      478.28      6.15 o 
  -4   1   6        1.79        3.07      0.86 o 
  -3   1   6     9225.92     9517.74     36.04 o 
  -2   1   6        6.94        6.34      1.04 o 
  -1   1   6     2121.89     2321.58     37.66 o 
   0   1   6      608.28      645.04      8.61 o 
   1   1   6      731.01      789.12      7.63 o 
   2   1   6     2499.44     2713.31     19.77 o 
   3   1   6       10.67        8.74      1.30 o 
   4   1   6        0.63        0.66      0.95 o 
   5   1   6        1.87        1.12      1.99 o 
   6   1   6        1.92        1.50      1.60 o 
   7   1   6        2.23        1.72      1.61 o 
 -11   2   6        4.66        4.79      1.97 o 
 -10   2   6        5.25        7.02      2.42 o 
  -9   2   6       41.59       42.87      3.76 o 
  -8   2   6        2.55        3.39      1.45 o 
  -7   2   6      161.96      149.24      4.97 o 
  -6   2   6      142.54      136.04      4.28 o 
  -5   2   6       20.55       25.02      1.83 o 
  -4   2   6       55.28       52.50      3.23 o 
  -3   2   6      498.29      530.44      6.11 o 
  -2   2   6        0.44        0.00      0.82 o 
  -1   2   6     1318.97     1318.96     10.90 o 
   0   2   6       54.78       58.08      2.46 o 
   1   2   6      139.98      137.89      4.16 o 
   2   2   6       89.20       89.48      3.46 o 
   3   2   6       14.48       15.57      1.64 o 
   4   2   6       44.89       45.46      3.05 o 
   5   2   6        2.57        4.88      2.11 o 
   6   2   6       21.35       22.18      3.59 o 
   7   2   6        1.14        4.34      2.31 o 
 -11   3   6        3.91        0.91      2.07 o 
 -10   3   6        1.24        2.41      1.21 o 
  -9   3   6       48.54       50.66      5.84 o 
  -8   3   6       38.41       40.07      3.09 o 
  -7   3   6       33.83       31.47      2.78 o 
  -6   3   6        3.40        3.40      1.15 o 
  -5   3   6      760.38      744.85      9.12 o 
  -4   3   6      213.45      208.47      7.30 o 
  -3   3   6      417.75      362.20      3.66 o 
  -2   3   6      927.88      865.72      8.05 o 
  -1   3   6       59.02       53.54      2.36 o 
   0   3   6      988.22     1029.81     26.00 o 
   1   3   6       31.52       23.11      2.08 o 
   2   3   6       25.28       31.78      2.52 o 
   3   3   6       87.84       86.90      3.97 o 
   4   3   6      230.74      241.15      8.61 o 
   5   3   6        0.59        3.03      2.09 o 
   6   3   6        1.49        0.94      2.09 o 
 -11   4   6       31.33       34.16      3.40 o 
 -10   4   6      125.96      116.11      9.36 o 
  -9   4   6       49.65       55.88      4.98 o 
  -8   4   6      217.22      215.46     10.78 o 
  -7   4   6       93.46       94.83      4.07 o 
  -6   4   6      467.55      482.74      9.03 o 
  -5   4   6       25.31       18.08      2.46 o 
  -4   4   6      349.15      353.88      9.77 o 
  -3   4   6      719.22      788.90     10.71 o 
  -2   4   6      249.49      273.44      6.56 o 
  -1   4   6       12.60       10.36      1.08 o 
   0   4   6      933.54      981.26     12.72 o 
   1   4   6      108.26      101.40      3.94 o 
   2   4   6       59.39       62.11      3.03 o 
   3   4   6      154.15      134.73      4.72 o 
   4   4   6        0.01        0.26      1.33 o 
   5   4   6        3.47        4.16      3.31 o 
   6   4   6        1.81        2.89      1.69 o 
 -11   5   6      125.27      150.67     17.53 o 
 -10   5   6        7.05        6.07      1.96 o 
  -9   5   6       51.76       47.49      3.40 o 
  -8   5   6      247.35      248.43     12.26 o 
  -7   5   6        0.82        0.00      1.70 o 
  -6   5   6      816.48      876.43     13.63 o 
  -5   5   6        0.01        1.09      1.29 o 
  -4   5   6     2883.32     2948.20     30.78 o 
  -3   5   6       12.99       10.36      2.99 o 
  -2   5   6      108.76      104.00      2.45 o 
  -1   5   6        1.68        1.10      1.25 o 
   0   5   6       76.64       68.46      3.51 o 
   1   5   6       89.42       99.08      4.03 o 
   2   5   6        1.10        2.34      1.52 o 
   3   5   6        4.65        5.26      1.83 o 
   4   5   6       46.87       47.77      3.60 o 
   5   5   6        0.97        2.02      1.88 o 
 -11   6   6       30.55       34.99      4.93 o 
 -10   6   6       14.41       12.91      2.42 o 
  -9   6   6       90.24       96.43      6.91 o 
  -8   6   6       29.58       19.79      3.20 o 
  -7   6   6      182.33      159.11      7.42 o 
  -6   6   6        9.80       11.43      2.05 o 
  -5   6   6       19.70       17.03      4.39 o 
  -3   6   6      359.30      389.70      9.77 o 
  -2   6   6       53.11       54.11      2.13 o 
  -1   6   6       99.98       83.28      2.89 o 
   0   6   6     1064.87     1117.66     17.84 o 
   1   6   6       63.06       72.40      3.80 o 
   2   6   6       12.92       12.04      2.05 o 
   3   6   6        4.39        1.93      0.99 o 
   4   6   6        2.80        0.97      1.53 o 
   5   6   6        0.12        0.83      1.54 o 
 -11   7   6        4.52        7.59      2.35 o 
 -10   7   6      104.51      114.61      8.56 o 
  -9   7   6       63.11       71.85      7.00 o 
  -8   7   6        0.95        0.00      3.09 o 
  -7   7   6      272.82      283.61     13.38 o 
  -6   7   6      117.75      123.83      7.50 o 
  -5   7   6        0.43        0.26      2.68 o 
  -4   7   6      166.84      166.52      8.57 o 
  -3   7   6        2.36        2.35      2.38 o 
  -2   7   6        5.08        7.38      1.14 o 
  -1   7   6       11.33        9.68      1.57 o 
   0   7   6      120.10      126.10      4.83 o 
   1   7   6       31.59       31.25      2.84 o 
   2   7   6       32.02       33.09      2.82 o 
   3   7   6        6.80       13.88      2.08 o 
   4   7   6        0.26        2.44      1.31 o 
 -11   8   6        0.28        0.00      2.54 o 
 -10   8   6        7.45        6.25      5.94 o 
  -9   8   6       51.34       49.52      5.57 o 
  -8   8   6       11.01        9.36      6.74 o 
  -7   8   6       83.90       70.35      7.29 o 
  -6   8   6      147.65      120.95     14.15 o 
  -5   8   6        1.02        2.59      3.21 o 
  -4   8   6      286.84      308.29     12.92 o 
  -3   8   6      368.64      365.81     10.02 o 
  -2   8   6       22.81       19.45      1.71 o 
  -1   8   6        9.77        7.42      1.42 o 
   0   8   6       57.15       44.06      2.92 o 
   1   8   6      223.11      237.98      6.11 o 
   2   8   6        5.98        5.63      2.57 o 
   3   8   6        8.29        4.22      1.38 o 
 -10   9   6       17.44       23.05      3.23 o 
  -9   9   6        0.73        2.99      1.67 o 
  -8   9   6        0.21        0.00      2.77 o 
  -7   9   6       33.23       32.57      4.53 o 
  -6   9   6      202.13      186.64      8.02 o 
  -5   9   6        7.22        4.06      2.56 o 
  -4   9   6        0.48        1.77      3.79 o 
  -3   9   6      177.85      198.41     12.41 o 
  -2   9   6        5.22        5.87      2.93 o 
  -1   9   6       89.32       89.70      3.79 o 
   0   9   6       46.48       39.55      3.24 o 
   1   9   6       22.84       21.15      2.45 o 
   2   9   6        3.15        4.63      1.81 o 
   3   9   6       29.41       31.27      3.34 o 
 -10  10   6        4.57        2.28      2.04 o 
  -9  10   6        6.17       12.23      2.84 o 
  -8  10   6        1.10        1.43      2.06 o 
  -7  10   6      118.23      121.75     24.60 o 
  -6  10   6       22.00       16.17      3.09 o 
  -5  10   6      205.57      203.34      7.68 o 
  -4  10   6      152.30      162.81      9.97 o 
  -3  10   6       86.58       85.49      5.42 o 
  -2  10   6       82.37       87.22      5.29 o 
  -1  10   6       74.03       74.82      5.19 o 
   0  10   6        4.52        4.95      1.76 o 
   1  10   6        7.45        9.29      2.62 o 
   2  10   6       15.61       15.18      2.45 o 
 -10  11   6        0.56        2.70      2.53 o 
  -9  11   6       30.48       32.06      4.72 o 
  -8  11   6        9.54        8.83      4.42 o 
  -7  11   6       66.12       81.15      8.63 o 
  -6  11   6       40.39       37.87      4.58 o 
  -5  11   6       14.92        9.28      3.03 o 
  -4  11   6       73.09       66.65      7.12 o 
  -3  11   6       16.92       19.92      3.64 o 
  -2  11   6        0.65        1.07      2.40 o 
  -1  11   6       11.34       11.51      3.26 o 
   0  11   6       15.78       14.77      5.16 o 
   1  11   6       23.31       28.95      3.64 o 
  -9  12   6        7.79       10.60      3.15 o 
  -8  12   6        0.04        3.32      2.53 o 
  -7  12   6        5.94        3.98      2.03 o 
  -6  12   6        5.59        4.82      2.89 o 
  -5  12   6       46.72       51.79      5.01 o 
  -4  12   6       43.05       42.13      4.83 o 
  -3  12   6        4.53        5.59      2.80 o 
  -2  12   6       15.81       14.87      3.23 o 
  -1  12   6        0.13        4.41      3.03 o 
   0  12   6       29.08       27.72      8.22 o 
  -8  13   6        0.00        3.57      2.30 o 
  -7  13   6       28.95       22.90      4.23 o 
  -6  13   6       35.95       38.73      4.43 o 
  -5  13   6       11.20        9.37      3.62 o 
  -4  13   6        0.28        0.26      3.47 o 
  -3  13   6        5.45        3.93      3.82 o 
  -2  13   6       34.76       31.72      4.65 o 
  -6  14   6       23.28       29.41      4.26 o 
  -5  14   6        1.82        2.66      3.39 o 
   2 -16   7       60.58       60.72      7.07 o 
   3 -16   7        5.18        4.21      1.36 o 
  -1 -15   7       29.33       25.99      5.03 o 
   0 -15   7        8.07        9.06      2.56 o 
   1 -15   7        0.00        1.02      1.68 o 
   2 -15   7        6.66        6.84      2.06 o 
   3 -15   7       20.93       22.94      3.80 o 
   4 -15   7       72.14       76.73      4.59 o 
   5 -15   7       11.55        6.35      2.55 o 
  -2 -14   7        8.11        5.30      2.82 o 
  -1 -14   7       17.21       10.24      3.26 o 
   0 -14   7       59.58       60.65      6.57 o 
   1 -14   7        2.98        3.01      2.60 o 
   2 -14   7        2.45        0.48      2.04 o 
   3 -14   7       45.96       40.50      3.52 o 
   4 -14   7        4.23        5.57      2.10 o 
   5 -14   7        1.60        2.39      2.49 o 
   6 -14   7        3.07        1.26      2.87 o 
  -3 -13   7        1.94        5.84      2.69 o 
  -2 -13   7        4.35        2.98      2.40 o 
  -1 -13   7        2.22        3.52      2.20 o 
   0 -13   7       13.24       13.70      2.83 o 
   1 -13   7        6.92        9.45      2.73 o 
   2 -13   7       27.06       25.18      2.71 o 
   3 -13   7        6.95        7.09      1.77 o 
   4 -13   7       72.15       72.55      4.68 o 
   5 -13   7      150.15      162.98      8.04 o 
   6 -13   7        1.21        3.87      3.20 o 
   7 -13   7        0.00        0.97      1.96 o 
  -4 -12   7        7.34        8.24      3.21 o 
  -3 -12   7      196.30      239.76     14.22 o 
  -2 -12   7        5.05        5.89      2.14 o 
  -1 -12   7       24.17       26.59      3.96 o 
   0 -12   7       79.58       78.34      6.80 o 
   1 -12   7       92.16       86.82      4.06 o 
   2 -12   7       26.39       22.16      2.10 o 
   3 -12   7       18.50       14.78      2.11 o 
   4 -12   7      190.61      175.05      6.06 o 
   5 -12   7        0.10        2.44      2.47 o 
   6 -12   7       79.24       85.81      7.31 o 
   7 -12   7       65.55       66.00      5.88 o 
  -5 -11   7        5.02        6.28      2.39 o 
  -4 -11   7        8.95        7.59      3.33 o 
  -3 -11   7      124.40      139.52     14.37 o 
  -2 -11   7        2.94        4.49      2.70 o 
  -1 -11   7       38.65       42.51      5.16 o 
   0 -11   7      250.11      273.62     16.37 o 
   1 -11   7      309.80      334.89     12.83 o 
   2 -11   7        3.14        1.99      1.53 o 
   3 -11   7      869.86      977.78     22.37 o 
   4 -11   7        3.67        2.29      1.72 o 
   5 -11   7       19.97       21.36      3.66 o 
   6 -11   7      137.39      139.22      7.22 o 
   7 -11   7        0.99        2.81      1.84 o 
   8 -11   7       41.32       43.20      5.75 o 
  -6 -10   7       33.25       26.45      4.77 o 
  -5 -10   7      127.71      117.94      8.51 o 
  -4 -10   7       82.42       78.76      6.99 o 
  -3 -10   7       45.40       47.34      6.55 o 
  -2 -10   7      127.85      135.60     11.04 o 
  -1 -10   7       37.09       39.00      4.92 o 
   0 -10   7       56.35       54.48      2.75 o 
   1 -10   7       70.90       59.87      3.42 o 
   2 -10   7      156.18      152.19      5.14 o 
   3 -10   7      116.97      131.53      4.83 o 
   4 -10   7       13.59       10.33      1.56 o 
   5 -10   7        8.59        5.74      2.68 o 
   6 -10   7       42.05       42.85      7.05 o 
   7 -10   7        1.29        1.88      3.14 o 
   8 -10   7       25.21       33.66      5.17 o 
  -7  -9   7       14.94       18.74      6.24 o 
  -6  -9   7        3.07        3.80      3.56 o 
  -5  -9   7        0.58        2.41      2.91 o 
  -4  -9   7       45.26       39.89      5.25 o 
  -3  -9   7      142.39      136.81      7.40 o 
  -2  -9   7      119.75      108.62      7.37 o 
  -1  -9   7        5.32        3.34      4.20 o 
   0  -9   7      108.72       92.25      3.44 o 
   1  -9   7      877.21      966.06     25.76 o 
   2  -9   7      117.67      112.78      4.05 o 
   3  -9   7      173.87      173.76      5.31 o 
   4  -9   7       98.32       94.65      3.60 o 
   5  -9   7       21.33       17.56      3.20 o 
   6  -9   7      145.15      163.43      7.72 o 
   7  -9   7       11.24       11.08      3.32 o 
   8  -9   7        0.81        1.89      4.19 o 
  -7  -8   7       56.77       51.66      5.83 o 
  -6  -8   7       13.62       13.36      3.22 o 
  -5  -8   7      102.77      111.14      9.29 o 
  -4  -8   7       51.99       55.62      5.36 o 
  -3  -8   7       10.26        8.93      2.80 o 
  -2  -8   7        1.52        0.51      2.11 o 
  -1  -8   7        0.23        0.70      0.89 o 
   0  -8   7      514.17      489.32     13.02 o 
   1  -8   7        4.65        5.36      1.22 o 
   2  -8   7      119.11      130.92      5.84 o 
   3  -8   7      975.69     1033.46     13.85 o 
   4  -8   7        4.97        5.01      2.56 o 
   5  -8   7       10.53        7.60      3.58 o 
   6  -8   7        0.27        3.16      2.68 o 
   7  -8   7        0.66        0.00      2.91 o 
   8  -8   7       57.14       68.79      6.86 o 
  -8  -7   7        4.75       13.54      4.06 o 
  -7  -7   7        7.71        8.89      3.22 o 
  -6  -7   7       48.41       59.15      6.35 o 
  -5  -7   7        9.93       15.39      3.49 o 
  -4  -7   7       32.00       26.36      3.86 o 
  -3  -7   7      508.17      543.00     14.91 o 
  -2  -7   7      228.23      249.67      9.81 o 
  -1  -7   7      772.92      716.23     14.73 o 
   0  -7   7       75.63      107.25      3.39 o 
   1  -7   7      236.37      250.95      5.94 o 
   2  -7   7        5.38        4.09      0.92 o 
   3  -7   7       63.44       69.39      2.51 o 
   4  -7   7      142.54      151.01      6.59 o 
   5  -7   7       69.27       74.45      5.69 o 
   6  -7   7       78.17       91.19      6.26 o 
   7  -7   7       64.59       67.64      6.29 o 
   8  -7   7        8.82        7.29      3.04 o 
  -8  -6   7        0.10        0.44      2.66 o 
  -7  -6   7      114.65      115.12     15.11 o 
  -6  -6   7      214.92      255.74     11.17 o 
  -5  -6   7        3.02        1.42      2.73 o 
  -4  -6   7      106.97      101.24      7.61 o 
  -3  -6   7       25.01       19.96      3.92 o 
  -2  -6   7      114.84      102.75     10.80 o 
  -1  -6   7      273.33      253.33      8.87 o 
   0  -6   7        3.74        4.56      0.98 o 
   1  -6   7       46.51       32.24      1.97 o 
   2  -6   7      127.32      145.67      4.50 o 
   3  -6   7       90.25       91.29      7.50 o 
   4  -6   7      198.99      208.32      7.12 o 
   5  -6   7        8.31       11.92      2.78 o 
   6  -6   7        0.56        0.52      2.50 o 
   7  -6   7       24.94       25.86      3.54 o 
   8  -6   7        9.16        8.10      3.95 o 
  -9  -5   7        5.87        1.98      2.93 o 
  -8  -5   7        0.07        0.24      2.77 o 
  -7  -5   7      120.45      129.55      7.24 o 
  -6  -5   7       13.10       12.41      2.93 o 
  -5  -5   7      228.54      249.51      8.24 o 
  -4  -5   7      105.76      100.07      6.36 o 
  -3  -5   7       25.50       26.65      3.14 o 
  -2  -5   7      627.26      673.73      7.94 o 
  -1  -5   7      985.13     1016.09     21.38 o 
   0  -5   7      816.74      869.09     11.84 o 
   1  -5   7        6.70        7.58      0.93 o 
   2  -5   7      159.31      160.08      3.52 o 
   3  -5   7       22.76       22.76      4.70 o 
   4  -5   7        9.20        6.54      2.87 o 
   5  -5   7      141.14      157.78     10.70 o 
   6  -5   7        9.37        4.18      3.37 o 
   7  -5   7        1.15        1.83      3.06 o 
   8  -5   7       30.04       37.97      5.31 o 
  -9  -4   7        3.59        4.01      4.13 o 
  -8  -4   7      230.46      296.98     12.51 o 
  -7  -4   7       79.08       71.20      5.35 o 
  -6  -4   7      568.16      598.07     19.35 o 
  -5  -4   7        2.82        3.31      2.67 o 
  -4  -4   7        0.01        1.27      0.72 o 
  -3  -4   7       21.10       19.15      1.24 o 
  -2  -4   7     1739.45     1855.30     16.27 o 
  -1  -4   7      575.51      586.88      9.01 o 
   0  -4   7      416.24      435.56      6.28 o 
   1  -4   7       79.76      108.04      5.73 o 
   2  -4   7       28.78       12.89      0.90 o 
   3  -4   7      226.80      223.87      6.90 o 
   4  -4   7      314.60      325.69     13.71 o 
   5  -4   7      308.73      354.80     14.67 o 
   6  -4   7       14.91       11.30      3.97 o 
   7  -4   7       20.18       21.58      4.06 o 
   8  -4   7       14.09        9.19      3.34 o 
 -10  -3   7       19.01       14.49      4.57 o 
  -9  -3   7       29.15       42.56      4.86 o 
  -8  -3   7       52.98       60.65      5.36 o 
  -7  -3   7        1.00        4.66      3.17 o 
  -6  -3   7      264.25      259.77     13.62 o 
  -5  -3   7       20.01       20.63      1.67 o 
  -4  -3   7      285.45      233.19      4.02 o 
  -3  -3   7       49.67       52.02      2.18 o 
  -2  -3   7       99.92       90.63      5.85 o 
  -1  -3   7      837.56      895.75     25.36 o 
   0  -3   7        4.03        2.95      0.74 o 
   1  -3   7      854.91      837.75     10.90 o 
   2  -3   7      512.15      533.89     13.33 o 
   3  -3   7      581.14      600.08     20.95 o 
   4  -3   7       13.67       15.97      3.17 o 
   5  -3   7      101.05      108.25      6.37 o 
   6  -3   7      237.71      244.02     14.09 o 
   7  -3   7       43.08       42.81      5.53 o 
   8  -3   7       21.70       17.22      4.29 o 
 -10  -2   7        6.23        4.12      2.66 o 
  -9  -2   7        7.17        5.37      3.25 o 
  -8  -2   7       83.78       81.33      5.80 o 
  -7  -2   7      399.27      438.45      7.51 o 
  -6  -2   7       74.66       84.06      6.73 o 
  -5  -2   7       85.36       63.89      2.60 o 
  -4  -2   7      394.44      366.69      5.89 o 
  -3  -2   7     2334.86     2477.67     17.91 o 
  -2  -2   7      461.68      395.42      7.27 o 
  -1  -2   7      272.40      290.17      4.59 o 
   0  -2   7       76.52       63.03      2.50 o 
   1  -2   7     1309.67     1421.60     23.53 o 
   2  -2   7       54.31       54.60      4.45 o 
   3  -2   7      465.09      504.98     13.29 o 
   4  -2   7        0.41        0.00      2.51 o 
   5  -2   7        0.02        2.14      1.68 o 
   6  -2   7       30.57       23.38      5.45 o 
   7  -2   7        6.80        6.84      2.52 o 
 -10  -1   7       21.73       15.56      3.20 o 
  -9  -1   7        7.02        4.80      3.73 o 
  -8  -1   7        9.39        7.92      1.65 o 
  -7  -1   7      115.77      137.50     11.74 o 
  -6  -1   7      537.57      600.06     12.19 o 
  -5  -1   7       18.35       15.51      1.93 o 
  -4  -1   7       59.82       68.36      5.23 o 
  -3  -1   7     2200.88     2057.92     18.40 o 
  -2  -1   7      175.06      182.06      3.93 o 
  -1  -1   7       55.39       70.62      7.02 o 
   0  -1   7        2.06        1.49      0.80 o 
   1  -1   7        0.48        0.28      0.87 o 
   2  -1   7      494.66      629.67     14.16 o 
   3  -1   7       18.84       19.41      3.55 o 
   4  -1   7        0.00        0.76      2.29 o 
   5  -1   7       96.40       68.37     14.90 o 
   6  -1   7       96.35       95.33      7.05 o 
   7  -1   7       10.53       18.09      3.69 o 
 -10   0   7        1.48        4.45      2.35 o 
  -9   0   7        2.73        4.35      1.83 o 
  -8   0   7       16.49       12.65      1.97 o 
  -7   0   7      983.79     1056.34     36.08 o 
  -6   0   7       15.24       14.69      2.18 o 
  -5   0   7      437.23      495.86      6.30 o 
  -4   0   7     1426.33     1426.99     18.69 o 
  -3   0   7        8.99       14.59      1.95 o 
  -2   0   7        3.83        0.81      0.90 o 
  -1   0   7      179.97      193.81      3.51 o 
   0   0   7      536.49      618.35      8.36 o 
   1   0   7       12.44        9.97      1.43 o 
   2   0   7        5.07        9.26      1.50 o 
   3   0   7        0.55        0.24      1.42 o 
   4   0   7       38.60       47.71      5.25 o 
   5   0   7       25.99       23.86      5.75 o 
   6   0   7        3.12        3.89      2.63 o 
   7   0   7        0.15        1.09      1.95 o 
 -11   1   7        2.18        2.34      2.58 o 
 -10   1   7        0.03        2.10      1.77 o 
  -9   1   7        2.43        3.12      1.78 o 
  -8   1   7       70.70       71.85      3.92 o 
  -7   1   7      211.25      207.14     14.14 o 
  -6   1   7      171.40      195.62      4.88 o 
  -5   1   7      149.13      163.63      3.97 o 
  -4   1   7      214.61      215.98      3.87 o 
  -3   1   7      304.23      285.53      8.15 o 
  -2   1   7      643.93      554.51     14.89 o 
  -1   1   7      418.18      455.85      6.33 o 
   0   1   7       20.13       33.15      4.02 o 
   1   1   7        0.05        0.00      2.07 o 
   2   1   7        0.25        0.51      3.52 o 
   3   1   7      167.09      173.40      4.15 o 
   4   1   7       26.80       23.59      4.28 o 
   5   1   7        0.62        0.65      1.98 o 
   6   1   7        5.53        5.80      2.62 o 
   7   1   7        8.90        8.00      2.49 o 
 -11   2   7        0.10        1.78      2.08 o 
 -10   2   7        1.75        1.14      1.62 o 
  -9   2   7       18.90       19.79      2.57 o 
  -8   2   7        2.64        2.84      1.54 o 
  -7   2   7      267.27      284.15     10.16 o 
  -6   2   7      558.99      586.83     10.19 o 
  -5   2   7        0.03        0.00      1.16 o 
  -4   2   7      359.08      371.22      5.14 o 
  -3   2   7     2086.59     2195.92     16.13 o 
  -2   2   7      558.66      597.10      7.05 o 
  -1   2   7     1231.34     1287.55     48.45 o 
   0   2   7      782.56      743.48     13.49 o 
   1   2   7      943.08     1025.91     19.28 o 
   2   2   7      104.75       97.68      3.67 o 
   3   2   7       45.79       51.20      3.99 o 
   4   2   7      184.13      175.72     10.37 o 
   5   2   7        0.61        0.00      2.20 o 
   6   2   7        0.31        1.34      1.86 o 
 -11   3   7        8.96        6.11      2.16 o 
 -10   3   7        1.14        2.82      1.42 o 
  -9   3   7       18.37       16.91      2.39 o 
  -8   3   7        8.31        7.23      1.50 o 
  -7   3   7     1060.47     1111.65     27.61 o 
  -6   3   7      231.50      201.12      4.69 o 
  -5   3   7       18.03       14.99      2.79 o 
  -4   3   7      120.71      100.89     10.03 o 
  -3   3   7       30.64       36.63      2.55 o 
  -2   3   7       33.40       32.42      1.62 o 
  -1   3   7      309.00      297.42      4.71 o 
   0   3   7      889.45      963.24     26.58 o 
   1   3   7      352.79      357.56      7.27 o 
   2   3   7        1.27        2.63      1.36 o 
   3   3   7       87.46       89.26      4.35 o 
   4   3   7       12.19       16.27      3.17 o 
   5   3   7        1.56        2.07      1.48 o 
   6   3   7       65.43       69.73      7.35 o 
 -11   4   7       13.82        6.10      2.69 o 
 -10   4   7        7.08        8.54      2.19 o 
  -9   4   7       66.18       61.09      3.71 o 
  -8   4   7       58.68       53.76      3.47 o 
  -7   4   7      171.27      173.46     11.48 o 
  -6   4   7       12.04       13.96      1.55 o 
  -5   4   7      830.54      842.30     17.16 o 
  -4   4   7      632.93      619.66     11.01 o 
  -3   4   7      304.14      322.66      7.14 o 
  -2   4   7       16.79       20.45      2.43 o 
  -1   4   7       14.65       21.62      2.47 o 
   0   4   7      212.28      202.59      4.62 o 
   1   4   7      347.17      359.11      7.18 o 
   2   4   7        7.40        4.68      1.41 o 
   3   4   7       22.32       16.29      2.05 o 
   4   4   7        0.78        0.19      2.02 o 
   5   4   7        1.39        2.10      3.54 o 
 -11   5   7      112.83      109.71      9.72 o 
 -10   5   7       10.48       10.87      3.58 o 
  -9   5   7      179.27      187.47     10.47 o 
  -8   5   7      133.14      161.76      8.98 o 
  -7   5   7       44.46       38.99      5.04 o 
  -6   5   7     1343.64     1449.77     19.03 o 
  -5   5   7       43.83       37.12      4.47 o 
  -4   5   7      126.45      118.62      6.33 o 
  -3   5   7        9.86        3.45      2.95 o 
  -2   5   7       21.39       24.34      1.49 o 
  -1   5   7        5.92        3.70      1.28 o 
   0   5   7       17.83       20.92      1.99 o 
   1   5   7       40.75       35.70      3.33 o 
   2   5   7        0.84        2.02      1.34 o 
   3   5   7       57.31       56.36      4.30 o 
   4   5   7        3.83        5.71      2.15 o 
   5   5   7        3.81        2.90      2.08 o 
 -11   6   7       23.49       27.40      4.08 o 
 -10   6   7        0.49        1.93      2.06 o 
  -9   6   7      201.56      206.38     11.02 o 
  -8   6   7      377.54      463.56     36.62 o 
  -7   6   7      513.78      512.77     15.18 o 
  -6   6   7       56.63       38.79     24.81 o 
  -5   6   7      432.24      469.14     13.45 o 
  -4   6   7     1418.23     1467.10     25.61 o 
  -3   6   7      135.47      129.64      5.64 o 
  -2   6   7       68.08       64.80      2.36 o 
  -1   6   7        4.09        6.61      1.38 o 
   0   6   7      229.67      249.15      5.43 o 
   1   6   7      152.28      156.46      5.58 o 
   2   6   7       41.99       39.21      3.41 o 
   3   6   7        3.07        1.63      0.92 o 
   4   6   7       17.29       13.42      2.77 o 
 -11   7   7       13.25       12.05      3.11 o 
 -10   7   7       35.22       37.78      5.28 o 
  -9   7   7      175.35      182.47      9.48 o 
  -8   7   7        8.57        2.83      3.78 o 
  -7   7   7      539.79      527.85     21.92 o 
  -6   7   7       11.65        7.56      2.25 o 
  -5   7   7       13.18        4.49      2.64 o 
  -4   7   7      530.54      566.44     12.79 o 
  -3   7   7      226.46      233.83      7.34 o 
  -2   7   7      806.82      868.73     16.72 o 
  -1   7   7      724.43      785.62     13.51 o 
   0   7   7        0.04        0.93      1.56 o 
   1   7   7        2.50        1.55      1.37 o 
   2   7   7        2.27        2.71      1.35 o 
   3   7   7        7.71        8.12      1.82 o 
 -11   8   7        4.64        1.42      1.71 o 
 -10   8   7        2.29        2.79      2.55 o 
  -9   8   7       19.77       13.11      3.04 o 
  -8   8   7       82.26       89.85      8.06 o 
  -7   8   7       34.91       30.68      4.38 o 
  -6   8   7        1.50        5.10      2.03 o 
  -5   8   7      102.99      100.40      7.22 o 
  -4   8   7      136.56      135.48      6.70 o 
  -3   8   7        5.45        0.32      2.62 o 
  -2   8   7      144.19      146.44      8.94 o 
  -1   8   7      138.63      150.30      4.79 o 
   0   8   7       56.40       62.11      3.41 o 
   1   8   7       12.71       13.43      1.94 o 
   2   8   7        5.66        2.70      1.90 o 
   3   8   7        2.04        2.38      1.23 o 
 -10   9   7        0.00        0.00      2.51 o 
  -9   9   7        0.46        2.64      2.07 o 
  -8   9   7       26.23       24.26      3.83 o 
  -7   9   7       68.10       73.28      7.01 o 
  -6   9   7        6.11        5.94      3.89 o 
  -5   9   7      142.79      153.84      7.39 o 
  -4   9   7       74.66       81.85      5.76 o 
  -3   9   7        1.66        2.81      2.90 o 
  -2   9   7        0.93        2.03      2.63 o 
  -1   9   7      205.62      217.47      8.27 o 
   0   9   7       27.69       21.43      2.62 o 
   1   9   7       34.61       35.59      3.13 o 
   2   9   7        1.03        1.99      1.35 o 
 -10  10   7        3.28        6.10      2.53 o 
  -9  10   7        6.03       11.62      2.88 o 
  -8  10   7       52.14       54.31      5.59 o 
  -7  10   7        2.54        5.68      3.57 o 
  -6  10   7       32.75       32.82      4.15 o 
  -5  10   7       11.73       11.24      4.82 o 
  -4  10   7      105.40      114.24      6.67 o 
  -3  10   7       16.40       18.44      3.51 o 
  -2  10   7       38.29       30.69      3.71 o 
  -1  10   7       15.69       16.79      3.23 o 
   0  10   7       29.27       32.88      4.12 o 
   1  10   7        0.38        0.45      2.16 o 
  -9  11   7       18.30       19.53      4.44 o 
  -8  11   7        9.79        7.79      2.95 o 
  -7  11   7        1.06        2.61      3.58 o 
  -6  11   7       40.10       36.01      4.59 o 
  -5  11   7       28.03       32.63      6.22 o 
  -4  11   7        1.82        3.92      2.61 o 
  -3  11   7       40.47       34.03      4.45 o 
  -2  11   7       26.34       26.03      4.12 o 
  -1  11   7       87.33       89.39      6.09 o 
   0  11   7        0.76        3.01      2.36 o 
  -9  12   7        5.57        8.02      2.49 o 
  -8  12   7       27.31       23.02      3.95 o 
  -7  12   7       36.89       40.72      5.12 o 
  -6  12   7        1.23        7.03      2.97 o 
  -5  12   7       21.83       24.08      5.72 o 
  -4  12   7        3.06        4.45      3.10 o 
  -3  12   7        7.39        2.71      2.51 o 
  -2  12   7        6.88        8.90      3.06 o 
  -1  12   7        4.49        3.15      2.53 o 
  -7  13   7       10.82        9.23      3.07 o 
  -6  13   7        0.53        1.65      2.76 o 
  -5  13   7       85.66      137.59     12.42 o 
  -4  13   7        5.50        6.70      3.39 o 
  -3  13   7       30.50       35.29      4.48 o 
   0 -15   8       60.63       61.68      7.42 o 
   1 -15   8        4.80        3.31      1.88 o 
   2 -15   8        0.05        2.29      1.99 o 
   3 -15   8        3.59        3.49      1.46 o 
   4 -15   8        9.08       13.06      4.33 o 
  -2 -14   8        4.65        1.21      3.37 o 
  -1 -14   8        3.79        7.27      2.02 o 
   0 -14   8        0.32        1.33      2.09 o 
   1 -14   8       27.29       28.45      4.21 o 
   2 -14   8       11.67       14.12      3.16 o 
   3 -14   8        0.50        0.44      1.66 o 
   4 -14   8       32.45       31.44      2.91 o 
   5 -14   8       12.97       14.96      3.70 o 
   6 -14   8        3.15        3.37      1.99 o 
  -3 -13   8        9.37        4.82      2.48 o 
  -2 -13   8       17.60       18.37      3.47 o 
  -1 -13   8        0.00        1.29      2.24 o 
   0 -13   8       34.08       37.70      5.27 o 
   1 -13   8      172.99      221.25     18.62 o 
   2 -13   8       17.07       12.68      1.99 o 
   3 -13   8       21.39       18.47      2.19 o 
   4 -13   8       48.76       48.43      3.57 o 
   5 -13   8      114.44      120.33     10.14 o 
   6 -13   8       71.65       77.90      6.41 o 
  -4 -12   8        5.66        9.84      3.07 o 
  -3 -12   8       26.33       30.59      5.67 o 
  -2 -12   8       20.62       21.82      4.70 o 
  -1 -12   8        3.15        2.50      2.75 o 
   0 -12   8        0.74        0.00      2.29 o 
   1 -12   8       12.83       13.01      1.91 o 
   2 -12   8      121.73      123.16      5.17 o 
   3 -12   8       14.58        9.02      1.88 o 
   4 -12   8      168.07      171.64      7.30 o 
   5 -12   8       56.50       68.43      7.40 o 
   6 -12   8        1.24        1.66      2.26 o 
   7 -12   8        7.44        4.16      5.26 o 
  -5 -11   8        1.85        7.69      2.69 o 
  -4 -11   8      101.42      123.40      9.88 o 
  -3 -11   8       65.21       65.79      6.32 o 
  -2 -11   8      103.14      117.05     13.20 o 
  -1 -11   8        2.35        1.21      1.77 o 
   0 -11   8        6.09        8.14      3.95 o 
   1 -11   8      406.07      424.45     12.53 o 
   2 -11   8       21.20       20.46      2.47 o 
   3 -11   8        2.64        3.27      2.16 o 
   4 -11   8       41.41       37.99      4.14 o 
   5 -11   8       36.65       40.20      4.69 o 
   6 -11   8       42.56       42.71      4.91 o 
   7 -11   8       19.82       18.69      3.98 o 
  -6 -10   8        0.15        2.77      3.23 o 
  -5 -10   8        2.64        3.09      2.77 o 
  -4 -10   8       23.01       20.13      3.46 o 
  -3 -10   8       49.31       47.64      6.29 o 
  -2 -10   8       19.17       21.76      3.48 o 
  -1 -10   8       33.61       34.06      3.83 o 
   0 -10   8       14.60       16.28      1.73 o 
   1 -10   8       39.31       29.50      2.31 o 
   2 -10   8        0.52        2.03      2.07 o 
   3 -10   8      365.22      355.51     11.29 o 
   4 -10   8      127.56      134.01      6.56 o 
   5 -10   8        3.05        4.69      3.05 o 
   6 -10   8       41.47       36.26      4.55 o 
   7 -10   8       12.38       14.28      4.28 o 
  -7  -9   8        2.22        4.52      3.67 o 
  -6  -9   8       11.11        4.46      3.95 o 
  -4  -9   8        0.01        0.00      2.56 o 
  -3  -9   8      151.65      141.77      8.25 o 
  -2  -9   8        0.55        0.45      2.25 o 
  -1  -9   8       77.87       60.44      5.37 o 
   0  -9   8        0.40        1.27      1.19 o 
   1  -9   8        1.76        2.02      1.24 o 
   2  -9   8      234.41      230.16      5.86 o 
   3  -9   8        1.65        1.13      1.47 o 
   4  -9   8       66.16       63.52      5.94 o 
   5  -9   8       88.87      102.29      7.50 o 
   6  -9   8        0.47        0.00      2.87 o 
   7  -9   8       47.26       62.13      5.90 o 
   8  -9   8        7.07        2.47      3.23 o 
  -7  -8   8       39.10       36.09      4.96 o 
  -6  -8   8       12.36       15.09      3.93 o 
  -5  -8   8      122.07      126.79     28.76 o 
  -4  -8   8        1.56        2.61      3.77 o 
  -3  -8   8       73.47       74.93      6.38 o 
  -2  -8   8      111.89      108.25      6.74 o 
  -1  -8   8      890.87      871.43     32.49 o 
   0  -8   8       23.45       29.57      2.99 o 
   1  -8   8      105.26       99.94      4.47 o 
   2  -8   8       84.82       73.08      3.67 o 
   3  -8   8        8.71        7.92      1.63 o 
   4  -8   8      555.45      641.27     22.16 o 
   5  -8   8       13.24        9.16      2.63 o 
   6  -8   8        1.35        3.65      3.69 o 
   7  -8   8        0.22        3.00      2.96 o 
   8  -8   8       27.08       23.44      4.90 o 
  -8  -7   8        7.01        6.33      3.05 o 
  -7  -7   8      147.33      153.95      8.04 o 
  -6  -7   8        6.71        5.19      3.36 o 
  -5  -7   8       68.35       80.41     19.02 o 
  -4  -7   8       74.88       84.82      6.43 o 
  -3  -7   8        0.08        0.16      1.90 o 
  -2  -7   8        4.17        1.97      1.38 o 
  -1  -7   8        6.73        7.97      1.31 o 
   0  -7   8      187.35      155.85      4.96 o 
   1  -7   8      234.35      246.88      4.83 o 
   2  -7   8       58.59       67.47      3.08 o 
   3  -7   8       43.16       36.52      3.62 o 
   4  -7   8      184.28      196.78      9.69 o 
   5  -7   8       56.50       66.34      5.40 o 
   6  -7   8       71.70       70.74      5.73 o 
   7  -7   8        0.45        0.00      2.70 o 
   8  -7   8        6.32        9.37      3.24 o 
  -8  -6   8        0.36        0.00      2.20 o 
  -7  -6   8        0.32        0.76      2.94 o 
  -6  -6   8        3.80        4.75      2.11 o 
  -5  -6   8       26.66       32.13      7.36 o 
  -4  -6   8      285.73      305.47     27.57 o 
  -3  -6   8        0.03        2.21      1.67 o 
  -2  -6   8        7.83        9.19      1.54 o 
  -1  -6   8       28.69       16.90      1.91 o 
   0  -6   8      468.37      392.16      6.69 o 
   1  -6   8        0.83        2.92      2.60 o 
   2  -6   8        1.91        0.41      0.90 o 
   3  -6   8        1.63        5.98      3.37 o 
   4  -6   8      195.64      206.46     11.28 o 
   5  -6   8      111.15      122.44      6.44 o 
   6  -6   8        2.52        0.00      4.07 o 
   7  -6   8        0.01        2.51      3.28 o 
   8  -6   8        6.72        5.09      3.48 o 
  -9  -5   8       15.61       18.31      4.07 o 
  -8  -5   8       17.57       12.86      3.37 o 
  -7  -5   8       15.11       10.37      3.71 o 
  -6  -5   8      569.01      661.72     40.52 o 
  -5  -5   8       29.36       33.12      3.61 o 
  -4  -5   8       47.62       43.13      4.07 o 
  -3  -5   8       47.06       58.55      2.35 o 
  -2  -5   8       15.61       14.60      1.81 o 
  -1  -5   8      570.33      513.12     11.98 o 
   0  -5   8       13.21       10.70      1.46 o 
   1  -5   8      160.72      134.01      3.33 o 
   2  -5   8      462.55      487.68     16.92 o 
   3  -5   8       59.28       56.84      4.56 o 
   4  -5   8       39.82       30.15      3.60 o 
   6  -5   8      201.33      211.48     12.24 o 
   7  -5   8       17.90       18.83      3.52 o 
  -9  -4   8        1.03        0.00      2.88 o 
  -8  -4   8       25.47       33.96      6.63 o 
  -7  -4   8       16.20       17.71      3.84 o 
  -6  -4   8      448.69      485.05     13.94 o 
  -5  -4   8       71.53       75.39      4.19 o 
  -4  -4   8      533.95      537.16      9.32 o 
  -3  -4   8      435.89      416.95      5.81 o 
  -2  -4   8      271.02      256.11      7.10 o 
  -1  -4   8       33.74       28.49      2.52 o 
   0  -4   8      851.69      898.73     10.12 o 
   1  -4   8      352.31      326.85      8.77 o 
   2  -4   8      306.04      307.51      7.84 o 
   3  -4   8      148.37      159.78     16.46 o 
   4  -4   8        0.17        0.00      4.13 o 
   5  -4   8       87.32       82.17      5.73 o 
   6  -4   8        0.07        4.64      3.30 o 
   7  -4   8        9.53        6.67      5.58 o 
 -10  -3   8        1.42        1.75      2.62 o 
  -9  -3   8       45.45       50.11      6.07 o 
  -8  -3   8       17.00       17.65      3.94 o 
  -7  -3   8      191.06      201.05     13.64 o 
  -6  -3   8        5.48        4.19      3.57 o 
  -5  -3   8       95.67       95.54      3.60 o 
  -4  -3   8      234.69      273.19      4.57 o 
  -3  -3   8      617.11      534.61     20.75 o 
  -2  -3   8     2272.73     2272.57     67.93 o 
  -1  -3   8      441.58      408.28      6.04 o 
   0  -3   8       49.85       57.43      3.06 o 
   1  -3   8      125.98      127.59      3.05 o 
   2  -3   8      152.18      126.59     11.44 o 
   3  -3   8      273.47      279.16      8.27 o 
   4  -3   8      170.81      181.50     10.48 o 
   5  -3   8       23.13       17.71      6.40 o 
   6  -3   8        1.22        0.00      2.96 o 
   7  -3   8       37.03       34.62      5.29 o 
 -10  -2   8       14.02        8.59      4.38 o 
  -9  -2   8      258.56      284.70     23.87 o 
  -8  -2   8        0.99        1.61      3.08 o 
  -7  -2   8        8.47       11.39      2.01 o 
  -6  -2   8       87.29       76.88      3.65 o 
  -5  -2   8        4.89        2.80      1.30 o 
  -4  -2   8     1753.14     1800.00     31.19 o 
  -3  -2   8     2002.26     2126.96     20.20 o 
  -2  -2   8     2143.81     2111.94     14.63 o 
  -1  -2   8        9.07        1.58      0.79 o 
   0  -2   8      668.35      636.80      8.17 o 
   1  -2   8       18.87       17.87      2.27 o 
   2  -2   8       26.80       34.84      3.65 o 
   3  -2   8        0.73        1.22      2.65 o 
   4  -2   8       13.28       17.44      3.23 o 
   5  -2   8        9.24        6.63      2.29 o 
   6  -2   8        0.56        3.93      2.31 o 
   7  -2   8       33.14       37.68      5.06 o 
 -10  -1   8        8.80        8.82      2.38 o 
  -9  -1   8       15.48       16.81      5.96 o 
  -8  -1   8       85.46       80.12      3.86 o 
  -7  -1   8      914.36     1117.32     31.84 o 
  -6  -1   8      187.60      192.05      4.85 o 
  -5  -1   8      186.59      206.78      5.01 o 
  -4  -1   8       81.19       89.47      4.45 o 
  -3  -1   8     1563.04     1686.37     16.37 o 
  -2  -1   8      763.98      733.13      8.52 o 
  -1  -1   8        4.19       12.31      2.24 o 
   0  -1   8       21.93       32.03      2.93 o 
   1  -1   8        4.58        4.90      0.77 o 
   2  -1   8       45.12       46.09      3.68 o 
   3  -1   8      559.96      531.23     13.13 o 
   4  -1   8      516.14      521.49     14.85 o 
   5  -1   8       71.68       72.85      7.15 o 
   6  -1   8        4.60        2.52      2.16 o 
   7  -1   8        0.97        1.15      2.31 o 
 -10   0   8       12.43       13.91      3.24 o 
  -9   0   8        1.33        0.00      1.47 o 
  -8   0   8        4.06        4.28      2.07 o 
  -7   0   8      365.90      371.66     16.48 o 
  -6   0   8       15.72       14.22      1.82 o 
  -5   0   8      252.27      255.70      6.60 o 
  -4   0   8       22.10       23.08      2.38 o 
  -3   0   8      101.94      137.60      4.67 o 
  -2   0   8       73.82       71.68      4.61 o 
  -1   0   8        1.67        0.92      0.97 o 
   0   0   8      992.81      952.78     14.20 o 
   1   0   8       86.73       88.22      3.33 o 
   2   0   8       22.07       25.28      2.60 o 
   3   0   8        1.57        2.57      2.50 o 
   4   0   8       98.83       97.59      7.47 o 
   5   0   8        0.88        0.37      2.68 o 
   6   0   8       20.52       15.42      3.28 o 
 -11   1   8        1.15        1.33      2.11 o 
 -10   1   8        1.50        0.43      1.72 o 
  -9   1   8        0.56        1.09      1.56 o 
  -8   1   8       35.19       43.70      3.16 o 
  -7   1   8       99.59       98.20      5.96 o 
  -6   1   8        0.18        0.00      1.41 o 
  -5   1   8       32.64       44.12      3.78 o 
  -4   1   8      166.69      195.68      3.91 o 
  -3   1   8      308.60      294.48      4.70 o 
  -2   1   8      586.15      655.41     13.32 o 
  -1   1   8      245.18      224.73      5.87 o 
   0   1   8       40.59       39.77      3.18 o 
   1   1   8      600.89      711.04     16.22 o 
   2   1   8       87.29       87.02      3.39 o 
   3   1   8       89.70       66.25      8.67 o 
   4   1   8       13.07       12.02      2.89 o 
   5   1   8        1.74        0.69      1.88 o 
   6   1   8        0.77        1.75      2.75 o 
 -11   2   8       16.41       15.83      3.93 o 
 -10   2   8       65.24       77.26      4.89 o 
  -9   2   8        0.32        2.40      1.59 o 
  -8   2   8       36.03       38.18      3.28 o 
  -7   2   8      642.83      654.06     12.21 o 
  -6   2   8       94.18       84.55      5.45 o 
  -5   2   8      533.47      506.80     11.74 o 
  -4   2   8      103.68      115.36      3.43 o 
  -3   2   8      471.02      524.07      5.65 o 
  -2   2   8      432.15      420.55      6.32 o 
  -1   2   8      462.49      452.03     13.28 o 
   0   2   8      532.87      524.25      9.78 o 
   1   2   8        7.80        4.66      1.41 o 
   2   2   8        2.51        2.10      1.47 o 
   3   2   8      239.60      239.73     12.56 o 
   4   2   8        4.71        3.33      3.44 o 
   5   2   8       30.47       29.54      5.15 o 
   6   2   8        1.64        0.25      2.46 o 
 -11   3   8        1.72        3.54      2.23 o 
 -10   3   8       41.15       40.36      3.63 o 
  -9   3   8        4.70        2.09      1.72 o 
  -8   3   8      285.26      295.40      9.95 o 
  -7   3   8       26.68       29.36      2.99 o 
  -6   3   8       19.19       23.59      2.70 o 
  -5   3   8      358.85      336.69     13.34 o 
  -4   3   8       23.43       28.54      3.14 o 
  -3   3   8      264.80      255.19      4.12 o 
  -2   3   8       86.55       79.48      3.80 o 
  -1   3   8      413.50      393.24      7.89 o 
   0   3   8      335.07      317.44     11.42 o 
   1   3   8       14.52       16.08      1.88 o 
   2   3   8      169.37      166.14      5.27 o 
   3   3   8        0.49        0.00      1.39 o 
   4   3   8        7.81        7.43      2.83 o 
   5   3   8       44.57       42.94      6.08 o 
 -11   4   8       25.90       23.77      3.53 o 
 -10   4   8       64.28       87.45      7.29 o 
  -9   4   8       19.88       16.02      2.27 o 
  -8   4   8      274.85      249.58     16.02 o 
  -7   4   8      104.53      104.02      8.16 o 
  -6   4   8        0.09        0.00      2.49 o 
  -5   4   8      121.13      100.86      6.36 o 
  -4   4   8       18.38       31.27      3.39 o 
  -3   4   8        6.15       11.79      1.00 o 
  -2   4   8        3.19        6.08      1.27 o 
  -1   4   8       26.18       22.21      1.86 o 
   0   4   8        0.66        0.96      1.34 o 
   1   4   8        0.72        1.50      1.69 o 
   2   4   8      262.69      282.86      9.67 o 
   3   4   8        4.21        8.33      2.02 o 
   4   4   8        0.97        0.44      2.14 o 
   5   4   8        5.36        3.26      1.84 o 
 -11   5   8        0.50        0.00      2.58 o 
 -10   5   8      205.94      221.41     11.47 o 
  -9   5   8      132.95      130.40      8.24 o 
  -8   5   8      194.34      238.15     27.03 o 
  -7   5   8      759.21      817.60     16.31 o 
  -6   5   8       60.29       58.10      5.99 o 
  -5   5   8      828.58      826.32     18.26 o 
  -4   5   8      116.53      129.66      7.53 o 
  -3   5   8       74.21       74.39     17.36 o 
  -2   5   8       34.84       37.56      2.12 o 
  -1   5   8      298.08      323.50      9.06 o 
   0   5   8      447.96      442.62      9.21 o 
   1   5   8       42.24       34.21      3.09 o 
   2   5   8       45.21       30.87      2.72 o 
   3   5   8       71.65       58.66      3.93 o 
   4   5   8        6.59        6.81      2.40 o 
 -11   6   8       10.63        8.49      3.00 o 
 -10   6   8       40.48       36.60      5.79 o 
  -9   6   8        1.46        1.04      1.86 o 
  -8   6   8     1588.62     1873.31     25.46 o 
  -7   6   8       19.91       16.80      7.10 o 
  -6   6   8      183.33      175.96      9.81 o 
  -5   6   8      609.40      616.27     18.84 o 
  -4   6   8       28.56       33.60      3.65 o 
  -3   6   8      976.18      987.14     18.42 o 
  -2   6   8      106.19      105.87      3.86 o 
  -1   6   8      191.45      189.39      5.00 o 
   0   6   8       31.61       35.69      3.38 o 
   1   6   8        0.28        1.07      1.25 o 
   2   6   8        3.69        4.08      1.33 o 
   3   6   8        3.65        3.02      2.94 o 
   4   6   8        0.43        0.00      1.03 o 
 -11   7   8        2.90        2.07      2.75 o 
 -10   7   8       32.61       32.99      4.71 o 
  -9   7   8       34.01       33.42      4.82 o 
  -8   7   8      156.72      151.46     15.07 o 
  -7   7   8       22.96       24.57      4.18 o 
  -6   7   8      212.67      212.36     10.60 o 
  -5   7   8        8.65        8.63      2.95 o 
  -4   7   8       12.53       12.97      2.94 o 
  -3   7   8      247.63      231.05      8.55 o 
  -2   7   8      286.31      319.35      9.48 o 
  -1   7   8      169.96      167.60      4.80 o 
   0   7   8        0.01        3.14      1.77 o 
   1   7   8        3.56        3.68      1.39 o 
   2   7   8       39.49       34.51      3.15 o 
   3   7   8        1.07        1.02      1.29 o 
 -10   8   8        1.89        1.84      1.97 o 
  -9   8   8      267.93      287.98     14.31 o 
  -8   8   8       87.65      107.79      7.59 o 
  -7   8   8      178.76      210.15     11.74 o 
  -6   8   8       67.74       64.46      6.04 o 
  -5   8   8       85.17       77.18      7.28 o 
  -4   8   8      243.51      253.02     10.94 o 
  -3   8   8      421.53      482.73     20.15 o 
  -2   8   8        7.29       13.56      3.94 o 
  -1   8   8      192.54      207.34      7.83 o 
   0   8   8       10.73       13.58      2.13 o 
   1   8   8       81.50       81.38      5.65 o 
   2   8   8       15.07       17.08      2.75 o 
 -10   9   8        3.57        4.51      4.65 o 
  -9   9   8       67.09       67.74      7.87 o 
  -8   9   8       12.11       20.12      3.91 o 
  -7   9   8       73.94       79.12      7.45 o 
  -6   9   8        1.58        1.83      3.63 o 
  -5   9   8       90.62       94.93      5.88 o 
  -4   9   8        1.40        0.00      2.60 o 
  -3   9   8       44.08       42.22      4.78 o 
  -2   9   8       26.00       26.97      3.70 o 
  -1   9   8        3.97        7.79      2.76 o 
   0   9   8        0.00        0.00      2.09 o 
   1   9   8       58.67       62.88      5.09 o 
 -10  10   8        0.16        0.85      1.90 o 
  -9  10   8      154.87      169.87     12.40 o 
  -8  10   8        5.12        4.24      2.26 o 
  -7  10   8        7.96        9.25      2.87 o 
  -6  10   8      106.49      123.59      7.08 o 
  -5  10   8        0.09        3.15      2.76 o 
  -4  10   8        3.10        1.99      2.59 o 
  -3  10   8        3.37        3.67      2.64 o 
  -2  10   8      121.63      146.11      7.74 o 
  -1  10   8        1.11        0.76      2.37 o 
   0  10   8       13.62       14.67      3.64 o 
  -9  11   8       56.77       71.66      7.86 o 
  -8  11   8       11.36       12.06      3.62 o 
  -7  11   8        3.32        3.44      2.14 o 
  -6  11   8        0.92        2.93      2.28 o 
  -5  11   8        0.27        1.76      2.74 o 
  -4  11   8        8.55        8.58      3.78 o 
  -3  11   8        8.88        7.10      3.25 o 
  -2  11   8        5.13        3.87      3.11 o 
  -1  11   8       13.25       12.50      3.68 o 
  -8  12   8       39.16       41.53      5.83 o 
  -7  12   8       23.21       21.39      4.21 o 
  -6  12   8       15.16        7.13      3.19 o 
  -5  12   8        1.36        0.00      2.74 o 
  -4  12   8        5.91        4.62      2.70 o 
  -3  12   8       13.36       14.34      3.59 o 
   0 -15   9       62.77       82.52     12.46 o 
   1 -15   9       16.40       16.97      5.67 o 
   2 -15   9        1.83        4.65      3.73 o 
   3 -15   9       12.43       10.11      2.52 o 
   4 -15   9       13.57       17.72      4.98 o 
  -2 -14   9        3.97        2.31      3.61 o 
  -1 -14   9        4.40        4.38      2.57 o 
   0 -14   9       57.18       73.17      7.90 o 
   1 -14   9        2.17        6.09      3.25 o 
   2 -14   9      121.24      135.66      8.76 o 
   3 -14   9       20.05       19.08      2.83 o 
   4 -14   9        4.38        3.90      1.95 o 
   5 -14   9       13.70       21.28      3.93 o 
  -3 -13   9        1.08        4.06      2.65 o 
  -2 -13   9       38.52       37.14      4.78 o 
  -1 -13   9        0.12        0.00      2.64 o 
   0 -13   9        2.52        3.76      3.08 o 
   1 -13   9       58.27       58.37      5.33 o 
   2 -13   9       88.20       88.80      4.96 o 
   3 -13   9        1.72        1.15      1.53 o 
   4 -13   9       21.61       15.34      3.25 o 
   5 -13   9       37.43       35.14      4.48 o 
   6 -13   9        0.03        1.26      1.92 o 
  -4 -12   9        7.22        3.75      2.40 o 
  -3 -12   9       66.97       72.29      6.05 o 
  -2 -12   9        8.47        8.94      2.96 o 
  -1 -12   9        3.03        0.00      1.96 o 
   0 -12   9       10.26       11.94      2.35 o 
   1 -12   9       17.44       18.04      2.24 o 
   2 -12   9       14.88       16.70      2.26 o 
   3 -12   9        8.26        5.23      1.81 o 
   4 -12   9      102.18      106.20      8.09 o 
   5 -12   9        0.31        2.74      2.86 o 
   6 -12   9        0.13        0.81      2.68 o 
  -5 -11   9        3.01        2.24      3.47 o 
  -4 -11   9       19.50       27.63      5.42 o 
  -3 -11   9       18.92       24.94      3.60 o 
  -2 -11   9        1.68        3.55      2.17 o 
  -1 -11   9       29.51       32.03      4.27 o 
   0 -11   9        1.29        0.54      1.67 o 
   1 -11   9        7.23        4.86      1.95 o 
   2 -11   9      154.48      187.05      6.02 o 
   3 -11   9      148.73      160.81      5.50 o 
   4 -11   9        0.81        0.00      2.48 o 
   5 -11   9        5.94        4.26      2.68 o 
   6 -11   9        0.06        3.76      2.05 o 
   7 -11   9       21.53       18.74      4.58 o 
  -6 -10   9       22.70        8.35      4.62 o 
  -5 -10   9        0.93        1.34      2.47 o 
  -4 -10   9        5.24        3.12      2.51 o 
  -3 -10   9        2.24        2.66      2.27 o 
  -2 -10   9      106.61      106.94      7.70 o 
  -1 -10   9      145.56      163.51      8.54 o 
   0 -10   9       95.79      101.17      3.90 o 
   1 -10   9       38.74       38.15      2.94 o 
   2 -10   9       47.66       46.03      3.05 o 
   3 -10   9      365.78      362.41      7.61 o 
   4 -10   9       43.74       56.42      4.87 o 
   5 -10   9        2.76        2.98      2.62 o 
   6 -10   9       44.61       53.01      7.81 o 
   7 -10   9       10.42        7.94      3.42 o 
  -7  -9   9       38.58       36.81      4.88 o 
  -6  -9   9        8.16        7.65      3.01 o 
  -5  -9   9       75.37       84.20      7.52 o 
  -4  -9   9       40.27       38.81      5.84 o 
  -3  -9   9        4.02        5.88      3.87 o 
  -2  -9   9      370.23      378.92     12.36 o 
  -1  -9   9       83.34       80.45      6.23 o 
   0  -9   9      554.09      567.23     10.49 o 
   1  -9   9        6.25        6.29      1.80 o 
   2  -9   9        0.06        0.00      1.74 o 
   3  -9   9      304.12      315.04     18.15 o 
   4  -9   9       83.81       86.20      5.99 o 
   5  -9   9       36.11       38.88      5.21 o 
   6  -9   9        2.81        2.26      2.81 o 
   7  -9   9        0.07        0.00      3.18 o 
  -7  -8   9        1.72        2.30      2.89 o 
  -6  -8   9        3.47        5.00      1.88 o 
  -5  -8   9       18.52       30.85      5.99 o 
  -4  -8   9       69.80       69.10      6.33 o 
  -3  -8   9       28.57       35.68      4.79 o 
  -2  -8   9       12.22        8.97      3.25 o 
  -1  -8   9      144.23      164.42      4.65 o 
   0  -8   9      444.18      441.88     11.62 o 
   1  -8   9        9.75        7.67      2.46 o 
   2  -8   9       17.69       19.45      1.89 o 
   3  -8   9        6.91        4.15      2.81 o 
   4  -8   9        5.08        6.10      3.42 o 
   5  -8   9       88.41       87.87      6.98 o 
   6  -8   9        1.06        3.68      3.15 o 
   7  -8   9       51.83       52.37      6.70 o 
  -8  -7   9       11.80        3.86      2.69 o 
  -7  -7   9       14.81       12.41      3.70 o 
  -6  -7   9       11.74       12.24      2.74 o 
  -5  -7   9        0.21        1.30      2.23 o 
  -4  -7   9       52.11       56.64      5.59 o 
  -3  -7   9        0.82        1.25      1.55 o 
  -2  -7   9        0.30        0.89      0.98 o 
  -1  -7   9       17.80       34.34      9.23 o 
   0  -7   9       68.41       88.69      4.94 o 
   1  -7   9      895.96      972.72     12.44 o 
   2  -7   9      116.40      118.68      3.76 o 
   3  -7   9       66.67       60.30      6.38 o 
   4  -7   9      136.49      143.93      9.11 o 
   5  -7   9       32.07       29.54      3.82 o 
   6  -7   9       86.71       92.26      6.73 o 
   7  -7   9       34.19       40.32      8.05 o 
  -8  -6   9        5.38        8.72      3.39 o 
  -7  -6   9      251.52      257.13     12.68 o 
  -6  -6   9        4.92        6.72      3.19 o 
  -5  -6   9      350.24      354.07     12.96 o 
  -4  -6   9      114.12      113.81     11.33 o 
  -3  -6   9      511.23      513.13     27.39 o 
  -2  -6   9       17.71       16.13      1.85 o 
  -1  -6   9       98.30      116.29      3.63 o 
   0  -6   9     1090.30     1081.41     16.62 o 
   1  -6   9        7.75        6.83      1.10 o 
   2  -6   9       32.04       27.16      1.73 o 
   3  -6   9        4.35        4.03      2.48 o 
   4  -6   9       28.57       32.36      4.28 o 
   5  -6   9        1.38        0.00      3.45 o 
   6  -6   9        0.37        2.71      4.50 o 
   7  -6   9        0.18        1.78      3.36 o 
  -9  -5   9       21.56       22.31      4.80 o 
  -8  -5   9      127.24      128.50     21.95 o 
  -7  -5   9       49.69       49.85      5.68 o 
  -6  -5   9      223.22      242.08     39.45 o 
  -5  -5   9      278.86      283.86     23.14 o 
  -4  -5   9        5.88        5.65      2.54 o 
  -3  -5   9      479.33      496.60      9.72 o 
  -2  -5   9       25.29       26.29      2.67 o 
  -1  -5   9      398.74      403.00     11.75 o 
   0  -5   9      423.79      419.78      8.20 o 
   1  -5   9        9.96       12.24      1.51 o 
   2  -5   9      838.02      929.75     26.03 o 
   3  -5   9       70.11       71.19     10.11 o 
   4  -5   9        9.68        4.47      1.68 o 
   5  -5   9       36.12       32.61      5.96 o 
   6  -5   9        1.70        2.37      3.34 o 
   7  -5   9      101.61      112.72     19.75 o 
  -9  -4   9       29.27       28.11      4.25 o 
  -8  -4   9      224.14      271.89     25.03 o 
  -7  -4   9        0.35        1.63      2.08 o 
  -6  -4   9       77.96       87.88      9.93 o 
  -5  -4   9      109.51      102.97      6.88 o 
  -4  -4   9      138.37      128.22      3.78 o 
  -3  -4   9      180.13      159.04      4.12 o 
  -2  -4   9      890.87      847.02     15.90 o 
  -1  -4   9      351.34      364.70      5.89 o 
   0  -4   9      346.59      356.75      7.09 o 
   1  -4   9      213.05      201.66      7.80 o 
   2  -4   9       13.07       18.51      3.09 o 
   3  -4   9       16.27       14.56      2.52 o 
   4  -4   9       47.58       63.97      6.08 o 
   5  -4   9       39.49       30.97      5.37 o 
   6  -4   9        0.12        2.31      2.03 o 
   7  -4   9        2.74        5.90      3.17 o 
 -10  -3   9        0.10        1.01      2.63 o 
  -9  -3   9        9.44        5.34      3.46 o 
  -8  -3   9       79.19      102.58     12.83 o 
  -7  -3   9        0.02        0.59      2.61 o 
  -6  -3   9        1.08        2.49      1.50 o 
  -5  -3   9       64.33       53.18      2.89 o 
  -4  -3   9       10.23       10.05      1.32 o 
  -3  -3   9       20.05       13.52      2.18 o 
  -2  -3   9      232.12      257.73      5.47 o 
  -1  -3   9        7.70        6.49      0.80 o 
   0  -3   9      292.95      297.71      4.96 o 
   1  -3   9      536.31      537.43     11.95 o 
   2  -3   9      246.43      254.26      9.13 o 
   3  -3   9      217.89      238.43     11.12 o 
   4  -3   9      219.74      243.83     13.07 o 
   5  -3   9       85.76       85.75      7.86 o 
   6  -3   9        0.00        0.32      2.82 o 
   7  -3   9       27.45       25.45      5.91 o 
 -10  -2   9        0.48        0.13      2.47 o 
  -9  -2   9        0.00        1.74      2.61 o 
  -8  -2   9      144.97      151.98      9.29 o 
  -7  -2   9       28.07       22.44      2.16 o 
  -6  -2   9       19.56       20.21      2.17 o 
  -5  -2   9      158.43      162.51      9.49 o 
  -4  -2   9       19.14       27.21      2.37 o 
  -3  -2   9       25.56       28.30      6.34 o 
  -2  -2   9     1021.39     1018.71     17.75 o 
  -1  -2   9      336.62      322.69      5.89 o 
   0  -2   9      386.07      375.13      9.73 o 
   1  -2   9        1.05        1.20      0.68 o 
   2  -2   9      144.41      137.37     14.50 o 
   3  -2   9      343.27      422.71     37.91 o 
   4  -2   9      433.23      514.12     18.20 o 
   5  -2   9      125.78      145.51     10.33 o 
   6  -2   9        5.42        3.67      2.70 o 
 -10  -1   9       27.21       22.89      6.23 o 
  -9  -1   9        3.22        3.23      2.39 o 
  -8  -1   9        5.98        4.20      1.79 o 
  -7  -1   9       31.82       28.46      2.90 o 
  -6  -1   9       85.04       90.91      4.98 o 
  -5  -1   9      137.81      126.64      4.21 o 
  -4  -1   9       48.86       55.82      3.62 o 
  -3  -1   9       97.41       84.95      8.76 o 
  -2  -1   9      158.86      151.01      4.11 o 
  -1  -1   9      912.35      860.43     13.43 o 
   0  -1   9       11.81       10.23      1.49 o 
   1  -1   9       10.30        3.61      0.79 o 
   2  -1   9       26.78       30.82      4.94 o 
   3  -1   9      254.32      252.38      9.29 o 
   4  -1   9        1.67        1.52      2.78 o 
   5  -1   9       22.97       33.57      4.87 o 
   6  -1   9       32.20       37.51      5.08 o 
 -10   0   9       26.72       30.12      4.09 o 
  -9   0   9        6.09        6.51      1.78 o 
  -8   0   9       40.37       37.44      2.82 o 
  -7   0   9      217.35      215.78      6.89 o 
  -6   0   9      227.16      236.25      8.24 o 
  -5   0   9      324.86      317.04      9.80 o 
  -4   0   9      246.06      229.70      5.90 o 
  -3   0   9       42.74       39.04      3.92 o 
  -2   0   9      111.11       92.80      6.07 o 
  -1   0   9       11.03       12.29      1.78 o 
   0   0   9     1216.59     1305.05     24.12 o 
   1   0   9       93.85       93.96      5.69 o 
   2   0   9       43.72       41.08      3.49 o 
   3   0   9       33.42       38.32      4.58 o 
   4   0   9       92.23       70.57     10.35 o 
   5   0   9        1.06        0.05      1.63 o 
   6   0   9       13.72       14.67      2.63 o 
 -11   1   9        5.25        6.16      3.12 o 
 -10   1   9        0.05        0.27      1.57 o 
  -9   1   9       23.54       22.36      2.70 o 
  -8   1   9        2.81        1.49      1.41 o 
  -7   1   9        0.71        1.67      1.19 o 
  -6   1   9       73.14       69.26      4.22 o 
  -5   1   9      120.90      120.79      3.93 o 
  -4   1   9        5.79        5.58      2.82 o 
  -3   1   9       45.25       61.12      6.37 o 
  -2   1   9      201.18      207.00      4.11 o 
  -1   1   9       55.34       77.93      7.36 o 
   0   1   9       14.30       10.73      2.28 o 
   1   1   9       10.20        9.51      1.18 o 
   2   1   9        1.34        1.23      1.05 o 
   3   1   9      142.08      151.38      8.74 o 
   4   1   9       29.97       26.14      3.72 o 
   5   1   9        0.33        3.82      1.63 o 
 -11   2   9       17.36       13.39      4.70 o 
 -10   2   9        2.92        3.03      2.41 o 
  -9   2   9      159.86      161.67      8.36 o 
  -8   2   9       46.88       49.68      3.36 o 
  -7   2   9        9.84        9.25      1.73 o 
  -6   2   9       47.67       51.20      3.98 o 
  -5   2   9        0.03        0.71      0.73 o 
  -4   2   9      510.43      507.46     14.82 o 
  -3   2   9       23.24       17.57      1.45 o 
  -2   2   9        0.31        1.76      0.92 o 
  -1   2   9      242.88      246.65      7.86 o 
   0   2   9      119.41      130.04      4.90 o 
   1   2   9       77.47       69.30      4.84 o 
   2   2   9       31.97       31.24      2.50 o 
   3   2   9        0.44        1.91      1.88 o 
   4   2   9       11.03        7.21      2.69 o 
   5   2   9       23.25       18.13      3.49 o 
 -11   3   9        4.22        3.44      2.30 o 
 -10   3   9        0.53        1.20      1.61 o 
  -9   3   9       10.34       11.59      3.55 o 
  -8   3   9       13.23       10.61      2.57 o 
  -7   3   9        3.78        1.73      0.85 o 
  -6   3   9        0.11        0.41      1.30 o 
  -5   3   9      145.43      158.93      6.04 o 
  -4   3   9      125.74      142.13      5.94 o 
  -3   3   9      102.37       86.19      4.67 o 
  -2   3   9      353.40      361.37     19.64 o 
  -1   3   9       36.10       35.62      4.85 o 
   0   3   9      223.59      219.02      4.88 o 
   1   3   9       79.25       74.25      4.09 o 
   2   3   9      122.27      112.56      4.63 o 
   3   3   9       32.77       28.32      3.22 o 
   4   3   9        0.15        2.26      2.42 o 
   5   3   9        5.44        4.64      1.81 o 
 -11   4   9        0.01        0.35      2.25 o 
 -10   4   9        2.16        3.14      1.93 o 
  -9   4   9      110.51      127.09      8.81 o 
  -8   4   9       85.40       91.36      7.24 o 
  -7   4   9      257.32      274.72      9.12 o 
  -6   4   9       51.49       75.84      7.53 o 
  -5   4   9        2.67        0.00      2.50 o 
  -4   4   9       46.66       49.82      5.27 o 
  -3   4   9      153.44      158.51      7.95 o 
  -2   4   9       84.59       97.79      7.80 o 
  -1   4   9      105.89      103.03      3.63 o 
   0   4   9       12.44       12.24      1.61 o 
   1   4   9        7.13        7.51      1.71 o 
   2   4   9       27.97       26.66      2.66 o 
   3   4   9       12.51       10.18      3.47 o 
   4   4   9       20.39       11.83      3.06 o 
 -11   5   9        0.60        1.05      1.96 o 
 -10   5   9        0.82        2.79      2.31 o 
  -9   5   9        4.37        7.65      3.31 o 
  -8   5   9        2.24        2.54      2.93 o 
  -7   5   9        0.01        0.00      2.95 o 
  -6   5   9        4.40        3.09      3.55 o 
  -5   5   9      289.25      295.27      9.08 o 
  -4   5   9       30.61       29.54      3.87 o 
  -3   5   9       10.35       11.03      2.31 o 
  -2   5   9       14.01       16.47      1.72 o 
  -1   5   9        0.25        0.16      1.49 o 
   0   5   9       13.53       10.45      1.72 o 
   1   5   9       48.28       39.18      3.50 o 
   2   5   9        2.11        3.32      1.61 o 
   3   5   9        1.25        2.45      1.58 o 
 -11   6   9       37.26       34.09      4.58 o 
 -10   6   9       10.67       11.62      3.22 o 
  -9   6   9        1.95        0.00      2.95 o 
  -8   6   9      523.24      584.34     17.03 o 
  -7   6   9      108.91      142.43      8.95 o 
  -6   6   9       82.38       72.06      6.98 o 
  -5   6   9       12.79        8.69      2.34 o 
  -4   6   9       45.74       50.42      5.54 o 
  -3   6   9      431.25      499.11     18.32 o 
  -2   6   9       55.69       62.47      4.68 o 
  -1   6   9      201.38      199.40      6.49 o 
   0   6   9        0.00        0.89      1.77 o 
   1   6   9       12.24        8.41      1.66 o 
   2   6   9        5.30        7.28      1.99 o 
   3   6   9       29.49       16.34      3.20 o 
 -10   7   9       52.46       54.35      5.87 o 
  -9   7   9       35.10       22.44      3.83 o 
  -8   7   9       22.31       21.03      3.20 o 
  -7   7   9      158.33      164.35     11.61 o 
  -6   7   9      437.55      443.28     21.29 o 
  -5   7   9      106.01      113.78      7.68 o 
  -4   7   9      354.63      387.29     14.49 o 
  -3   7   9       22.77       23.48      3.45 o 
  -2   7   9     1339.47     1551.73     19.56 o 
  -1   7   9      173.42      174.82      7.48 o 
   0   7   9       20.49       17.91      2.46 o 
   1   7   9       24.17       19.85      2.48 o 
   2   7   9       10.88       11.58      1.79 o 
 -10   8   9       39.43       43.15      6.43 o 
  -9   8   9        0.10        1.85      2.14 o 
  -8   8   9        0.04        0.44      2.87 o 
  -7   8   9        9.35        6.64      2.56 o 
  -6   8   9       91.28       91.15      9.27 o 
  -5   8   9       73.51       60.85      7.53 o 
  -4   8   9        5.68        4.16      3.11 o 
  -3   8   9       38.04       32.84      4.53 o 
  -2   8   9       83.33       87.41      5.93 o 
  -1   8   9      102.05      116.75     11.30 o 
   0   8   9       37.59       37.67      4.36 o 
   1   8   9       56.09       51.95      5.07 o 
 -10   9   9       24.35       30.45      4.46 o 
  -9   9   9       21.71       25.35      5.87 o 
  -8   9   9        2.88        2.50      2.60 o 
  -7   9   9       83.69       96.98      8.26 o 
  -5   9   9       30.80       35.76      5.19 o 
  -4   9   9       47.90       43.62      4.76 o 
  -3   9   9       12.50       13.47      3.88 o 
  -2   9   9       50.91       48.52      4.64 o 
  -1   9   9        0.23        0.00      2.29 o 
   0   9   9        1.31        0.30      2.21 o 
  -9  10   9       10.15       12.48      3.70 o 
  -8  10   9       13.60       10.76      2.78 o 
  -7  10   9       19.37       13.43      2.47 o 
  -6  10   9        8.37       12.68      5.32 o 
  -5  10   9       65.31       73.02      6.78 o 
  -4  10   9       11.15       11.27      4.04 o 
  -3  10   9       67.17       72.54      5.91 o 
  -2  10   9        0.37        0.00      2.44 o 
  -1  10   9        1.53        1.40      2.37 o 
  -8  11   9       22.43       24.16      4.24 o 
  -7  11   9       16.53       16.79      3.14 o 
  -6  11   9       29.75       25.59      6.72 o 
  -5  11   9        4.08        2.35      2.74 o 
  -4  11   9        0.01        3.61      2.67 o 
  -3  11   9      123.65      156.01      8.40 o 
  -2  11   9        2.29        4.35      2.89 o 
  -7  12   9        3.78        3.63      2.02 o 
  -6  12   9       16.43       12.48      4.37 o 
  -5  12   9        0.96        0.00      2.81 o 
  -4  12   9        0.53        1.13      2.61 o 
   1 -15  10       46.64       55.66      5.24 o 
   2 -15  10        9.46        8.97      2.79 o 
  -2 -14  10        1.90        4.87      3.73 o 
  -1 -14  10        0.23        1.34      3.05 o 
   0 -14  10       64.21       62.40      7.77 o 
   1 -14  10       40.01       43.25      5.94 o 
   2 -14  10        0.01        4.45      2.33 o 
   3 -14  10      156.02      178.39     13.31 o 
   4 -14  10        9.76        4.36      2.90 o 
  -3 -13  10       48.29       50.87      5.94 o 
  -2 -13  10        0.16        3.46      2.53 o 
  -1 -13  10       66.56       62.45      6.47 o 
   0 -13  10        0.45        1.55      2.60 o 
   1 -13  10        7.49        5.69      1.98 o 
   2 -13  10       60.99       58.89      3.97 o 
   3 -13  10        0.67        1.94      2.34 o 
   4 -13  10       20.64       19.37      3.03 o 
   5 -13  10        1.11        3.31      2.82 o 
  -4 -12  10       17.69       15.99      3.11 o 
  -3 -12  10       60.94       63.55      7.17 o 
  -2 -12  10        4.50        1.61      2.65 o 
  -1 -12  10      177.56      195.77     12.79 o 
   0 -12  10       36.36       32.31      4.21 o 
   1 -12  10        3.69        2.09      2.37 o 
   2 -12  10      117.97      138.65      6.59 o 
   3 -12  10        9.00        8.97      3.61 o 
   4 -12  10      274.35      296.14     14.75 o 
   5 -12  10        6.16        8.35      2.67 o 
   6 -12  10       10.37       12.01      4.33 o 
  -5 -11  10        1.16        3.04      2.71 o 
  -4 -11  10        7.72        8.17      2.92 o 
  -3 -11  10       20.82       21.83      3.53 o 
  -2 -11  10        0.29        4.06      2.10 o 
  -1 -11  10       14.65       13.72      3.14 o 
   0 -11  10       33.23       36.22      4.13 o 
   1 -11  10        0.60        0.00      1.33 o 
   2 -11  10        0.38        0.00      1.63 o 
   3 -11  10       54.72       50.96      4.57 o 
   4 -11  10        1.62        1.33      2.44 o 
   5 -11  10        2.00        2.47      2.54 o 
   6 -11  10       70.92       76.86      7.15 o 
  -6 -10  10       28.69       32.29      4.77 o 
  -5 -10  10        1.58        0.24      2.74 o 
  -4 -10  10        0.41        0.08      3.23 o 
  -3 -10  10       52.13       44.63      6.36 o 
  -2 -10  10       29.80       30.45      4.06 o 
  -1 -10  10      519.48      529.12     21.80 o 
   0 -10  10       21.22       24.33      3.22 o 
   1 -10  10        1.12        1.87      1.50 o 
   2 -10  10        3.00        0.20      1.46 o 
   3 -10  10        8.04       10.24      2.88 o 
   4 -10  10       32.04       33.04      4.40 o 
   5 -10  10        2.40        3.98      2.64 o 
   6 -10  10       35.54       35.94      5.39 o 
  -7  -9  10        3.22        5.00      2.38 o 
  -6  -9  10       15.33        9.94      3.19 o 
  -5  -9  10        0.15        0.80      3.23 o 
  -4  -9  10       32.71       38.25      4.62 o 
  -3  -9  10        3.75        3.91      2.20 o 
  -2  -9  10       19.75       17.48      4.09 o 
  -1  -9  10       58.07       51.68      6.25 o 
   0  -9  10       22.78       21.70      2.60 o 
   1  -9  10      321.56      304.73      9.15 o 
   2  -9  10       10.66        9.98      1.68 o 
   3  -9  10        0.86        4.26      3.08 o 
   4  -9  10      156.81      147.41     19.99 o 
   5  -9  10        0.25        0.00      2.68 o 
   6  -9  10       87.98       93.07      7.40 o 
  -7  -8  10        0.10        0.00      2.75 o 
  -6  -8  10        7.29        7.04      2.32 o 
  -5  -8  10       37.42       42.50      6.14 o 
  -4  -8  10      164.19      174.69     13.28 o 
  -3  -8  10       41.11       35.53      4.08 o 
  -2  -8  10        9.50       11.59      2.61 o 
  -1  -8  10       15.52       13.48      2.00 o 
   0  -8  10      459.23      459.31     25.53 o 
   1  -8  10      320.47      322.61     11.95 o 
   2  -8  10      158.93      158.82      7.88 o 
   3  -8  10       52.91       56.85      6.28 o 
   4  -8  10       31.38       24.78      4.03 o 
   5  -8  10       53.98       63.34      5.78 o 
   6  -8  10      104.92      119.93      7.60 o 
  -8  -7  10        7.80        3.15      2.13 o 
  -7  -7  10        0.14        0.00      3.14 o 
  -6  -7  10      130.50      128.16      9.03 o 
  -5  -7  10       68.02       60.80      5.83 o 
  -4  -7  10       70.76       76.38      7.55 o 
  -3  -7  10        3.68        2.22      1.80 o 
  -2  -7  10        2.54        1.94      1.33 o 
  -1  -7  10        2.60        2.31      1.15 o 
   0  -7  10       36.56       33.65      3.13 o 
   1  -7  10      342.29      356.33      8.89 o 
   2  -7  10      268.19      284.84      9.49 o 
   3  -7  10       48.56       50.49      4.58 o 
   4  -7  10        1.90        0.94      2.74 o 
   5  -7  10       19.91       21.37      5.52 o 
   6  -7  10        8.08        6.81      3.42 o 
  -8  -6  10       11.68       12.06      3.58 o 
  -7  -6  10      118.25      135.79     10.35 o 
  -6  -6  10      152.10      147.07     10.32 o 
  -5  -6  10        5.85        4.88      2.49 o 
  -4  -6  10      744.75      824.09     51.80 o 
  -3  -6  10        1.71        0.45      1.00 o 
  -2  -6  10      528.87      524.78     18.24 o 
  -1  -6  10       12.10       19.64      2.63 o 
   0  -6  10       53.89       39.42      2.97 o 
   1  -6  10      364.87      383.78      8.02 o 
   2  -6  10      171.28      166.92      7.48 o 
   3  -6  10        1.05        4.56      2.61 o 
   4  -6  10       11.38       19.00      3.19 o 
   5  -6  10       40.65       43.04      6.22 o 
   6  -6  10       59.91       67.87      9.57 o 
  -9  -5  10        4.34        3.62      2.26 o 
  -8  -5  10       73.09       73.35      6.62 o 
  -7  -5  10       44.24       63.35      7.10 o 
  -6  -5  10       97.74      103.11      7.81 o 
  -5  -5  10       19.50       31.04      4.50 o 
  -4  -5  10      472.10      471.57     30.11 o 
  -3  -5  10       40.19       31.75      3.37 o 
  -2  -5  10      588.69      560.60      7.83 o 
  -1  -5  10       31.16       38.34      3.86 o 
   0  -5  10       59.77       53.94      3.79 o 
   1  -5  10      502.66      505.97      8.18 o 
   2  -5  10       51.20       44.44      4.94 o 
   3  -5  10      417.42      481.30     11.81 o 
   4  -5  10        0.09        2.36      1.99 o 
   5  -5  10        4.87        8.24      2.57 o 
   6  -5  10        0.00        2.32      3.31 o 
  -9  -4  10       36.29       27.46      4.86 o 
  -8  -4  10       77.20       86.71      8.89 o 
  -7  -4  10        7.40        9.25      2.40 o 
  -6  -4  10       48.04       50.02      6.55 o 
  -5  -4  10       12.78       16.46      2.62 o 
  -4  -4  10        1.01        0.23      1.17 o 
  -3  -4  10      414.93      381.08      6.42 o 
  -2  -4  10      613.72      597.47     10.51 o 
  -1  -4  10       91.32       96.31      3.89 o 
   0  -4  10     1540.04     1562.44     27.92 o 
   1  -4  10      172.46      173.34      7.22 o 
   2  -4  10       86.92       85.72      7.05 o 
   3  -4  10      155.19      169.43      9.78 o 
   4  -4  10       62.19       69.50      6.88 o 
   5  -4  10      313.51      362.54     14.42 o 
   6  -4  10        8.31       13.77      3.35 o 
  -9  -3  10       14.45       17.19      3.43 o 
  -8  -3  10      109.65      116.52      7.32 o 
  -7  -3  10       38.67       48.99      6.81 o 
  -6  -3  10      225.84      211.35      9.73 o 
  -5  -3  10        3.68        3.72      1.54 o 
  -4  -3  10      412.70      409.37      6.57 o 
  -3  -3  10      126.05      130.18      5.76 o 
  -2  -3  10      215.92      216.60      4.78 o 
  -1  -3  10      272.73      296.90     10.40 o 
   0  -3  10      158.68      167.66      4.49 o 
   1  -3  10        8.67        6.09      1.60 o 
   2  -3  10       12.07        7.29      1.52 o 
   3  -3  10       11.10       12.52      2.46 o 
   4  -3  10        4.72        3.28      3.95 o 
   5  -3  10        0.30        3.12      2.36 o 
   6  -3  10        0.82        2.95      2.03 o 
 -10  -2  10        5.64        8.96      3.00 o 
  -9  -2  10        0.47        0.13      2.50 o 
  -8  -2  10        8.36       11.44      4.95 o 
  -7  -2  10       26.90       19.68      2.28 o 
  -6  -2  10      120.00      119.98      5.68 o 
  -5  -2  10      118.18      107.62      4.82 o 
  -4  -2  10        0.81        1.88      1.15 o 
  -3  -2  10        1.76        2.46      0.95 o 
  -2  -2  10       86.60       84.67      8.74 o 
  -1  -2  10        0.01        0.00      1.21 o 
   0  -2  10      443.17      446.89     11.90 o 
   1  -2  10       61.59       63.40      3.02 o 
   2  -2  10      155.39      158.38     10.71 o 
   3  -2  10       90.18       90.99      8.83 o 
   4  -2  10       59.92       58.36      6.11 o 
   5  -2  10       27.27       30.53      6.10 o 
   6  -2  10       10.92       11.56      3.35 o 
 -10  -1  10       23.16       28.08      4.20 o 
  -9  -1  10        7.58        5.85      2.52 o 
  -8  -1  10        6.50        3.43      1.62 o 
  -7  -1  10        2.93        2.25      1.03 o 
  -6  -1  10      134.20      123.74      6.95 o 
  -5  -1  10      197.28      174.66      8.17 o 
  -4  -1  10       36.58       37.05      3.33 o 
  -3  -1  10       65.97       75.21      8.68 o 
  -2  -1  10      258.43      257.79      4.92 o 
  -1  -1  10       20.37       18.56      2.30 o 
   0  -1  10      244.60      259.81      5.97 o 
   1  -1  10        5.90        5.83      1.13 o 
   2  -1  10      381.17      465.58     26.05 o 
   3  -1  10       91.38       97.57      7.38 o 
   4  -1  10       20.35       24.66      4.32 o 
   5  -1  10       94.66      105.45      8.46 o 
   6  -1  10        0.89        0.58      2.26 o 
 -10   0  10        0.15        0.53      2.24 o 
  -9   0  10       27.99       28.89      2.76 o 
  -8   0  10        1.31        2.29      1.83 o 
  -7   0  10       28.96       26.89      2.70 o 
  -6   0  10       18.33       20.83      2.28 o 
  -5   0  10        4.30        3.24      1.21 o 
  -4   0  10       12.69        4.40      2.25 o 
  -3   0  10       31.98       30.11      4.92 o 
  -2   0  10       25.29       29.33      2.62 o 
  -1   0  10      185.79      189.48      5.22 o 
   0   0  10      364.26      355.48     26.22 o 
   1   0  10       45.98       39.54      4.31 o 
   2   0  10      162.14      183.35      8.06 o 
   3   0  10       62.07       40.69      7.45 o 
   4   0  10       24.50       29.28      4.48 o 
   5   0  10        3.48        2.51      2.03 o 
 -10   1  10        8.64        4.68      2.26 o 
  -9   1  10      137.95      139.56      7.93 o 
  -8   1  10       72.20       78.97      4.91 o 
  -7   1  10        1.31        2.32      1.21 o 
  -6   1  10       38.31       43.58      3.79 o 
  -5   1  10      389.50      374.68      9.73 o 
  -4   1  10       90.59       85.57      5.64 o 
  -3   1  10      338.13      381.91      6.74 o 
  -2   1  10        2.05        1.33      0.86 o 
  -1   1  10       51.31       49.61      3.75 o 
   0   1  10      364.73      397.87     10.14 o 
   1   1  10      125.34      137.87      7.30 o 
   2   1  10       28.99       21.95      3.26 o 
   3   1  10        1.44        1.85      3.39 o 
   4   1  10        8.70        7.42      2.48 o 
   5   1  10       21.70       18.61      3.23 o 
 -10   2  10        0.77        3.65      1.68 o 
  -9   2  10        1.51        1.37      1.54 o 
  -8   2  10       11.91       13.86      2.24 o 
  -7   2  10       62.45       64.60      6.28 o 
  -6   2  10        0.43        0.37      0.78 o 
  -5   2  10        6.52        3.88      1.02 o 
  -4   2  10        0.00        0.17      1.58 o 
  -3   2  10      388.22      396.17      6.58 o 
  -2   2  10       29.05       31.25      3.89 o 
  -1   2  10      113.18      105.15      5.58 o 
   0   2  10       44.02       41.44      3.48 o 
   1   2  10       21.55       18.72      2.43 o 
   2   2  10       86.10       81.18      6.27 o 
   3   2  10        7.23        7.57      2.27 o 
   4   2  10        2.97        2.44      2.26 o 
 -11   3  10        4.90        2.73      2.39 o 
 -10   3  10       16.37       15.85      2.55 o 
  -9   3  10       88.90      102.54      7.07 o 
  -8   3  10        0.45        3.36      2.55 o 
  -7   3  10       11.12        9.25      2.12 o 
  -6   3  10      131.94      112.18      8.47 o 
  -5   3  10      132.19      118.19      7.13 o 
  -4   3  10        1.21        0.27      0.64 o 
  -3   3  10       15.58       15.67      1.74 o 
  -2   3  10       20.80       23.63      2.41 o 
  -1   3  10      543.24      600.49     14.64 o 
   0   3  10       29.54       28.25      2.30 o 
   1   3  10        9.98        9.05      1.51 o 
   2   3  10      136.38      141.82      8.16 o 
   3   3  10        1.55        0.00      1.63 o 
   4   3  10        1.64        2.41      2.30 o 
 -11   4  10        2.18        4.25      2.57 o 
 -10   4  10        4.40        8.97      2.75 o 
  -9   4  10       80.78       86.91      7.55 o 
  -8   4  10       73.21       61.95     10.87 o 
  -7   4  10        0.09        1.31      2.74 o 
  -6   4  10        0.23        0.00      3.37 o 
  -5   4  10      353.95      381.04     15.89 o 
  -4   4  10        2.20        4.96      2.25 o 
  -3   4  10       83.41       84.45      6.00 o 
  -2   4  10        0.04        0.00      1.23 o 
  -1   4  10      221.03      222.91      7.10 o 
   0   4  10       20.42       20.78      2.10 o 
   1   4  10      122.60      139.26      6.37 o 
   2   4  10       42.78       42.14      4.57 o 
   3   4  10        0.15        2.39      1.44 o 
 -10   5  10       10.61       13.32      3.00 o 
  -9   5  10        5.03        4.28      2.45 o 
  -8   5  10       15.90        9.72      2.92 o 
  -7   5  10       53.28       60.81      5.57 o 
  -6   5  10      310.81      319.12     13.35 o 
  -5   5  10       24.52       20.48      3.88 o 
  -4   5  10       79.85       85.24      6.58 o 
  -3   5  10       93.58      109.09      7.88 o 
  -2   5  10       20.09       15.21      1.71 o 
  -1   5  10       36.24       43.85      3.23 o 
   0   5  10       29.32       29.88      2.79 o 
   1   5  10        2.53        2.34      1.32 o 
   2   5  10       44.31       40.14      4.41 o 
   3   5  10        2.71        0.19      2.05 o 
 -10   6  10       28.22       29.34      4.69 o 
  -9   6  10        6.52        7.75      3.01 o 
  -8   6  10       48.50       52.32      5.54 o 
  -7   6  10        2.34        4.25      2.13 o 
  -6   6  10       38.44       36.12      4.82 o 
  -5   6  10       60.66       57.45      5.74 o 
  -4   6  10       15.71       17.25      2.89 o 
  -3   6  10       13.81        9.35      4.17 o 
  -2   6  10        8.04       11.83      2.94 o 
  -1   6  10      429.74      492.21     11.56 o 
   0   6  10       16.05       12.43      2.57 o 
   1   6  10        1.42        2.62      1.17 o 
   2   6  10       27.17       24.37      3.37 o 
 -10   7  10      160.98      164.60     10.98 o 
  -9   7  10        6.19        6.87      3.46 o 
  -8   7  10       80.70       92.43      9.35 o 
  -7   7  10       86.70       93.50      7.07 o 
  -6   7  10       27.75       26.89      4.57 o 
  -5   7  10       83.98       88.47      7.36 o 
  -4   7  10      153.55      150.71     19.19 o 
  -3   7  10      140.18      157.99      9.84 o 
  -2   7  10      117.55      118.54     12.28 o 
  -1   7  10       97.27       84.87      7.43 o 
   0   7  10       19.71       19.61      3.47 o 
   1   7  10       10.91       11.90      4.13 o 
 -10   8  10       69.50       73.76      7.58 o 
  -9   8  10        2.57        5.98      3.18 o 
  -8   8  10        0.16        0.00      3.43 o 
  -7   8  10       36.41       33.23      4.55 o 
  -6   8  10       70.98       84.24      7.38 o 
  -5   8  10      233.38      242.14     38.81 o 
  -4   8  10        0.03        0.00      2.82 o 
  -3   8  10      173.11      184.44      7.88 o 
  -2   8  10       26.59       21.76      3.82 o 
  -1   8  10        6.37       10.07      3.54 o 
   0   8  10       64.21       54.91      5.04 o 
  -9   9  10       18.60       16.95      3.03 o 
  -8   9  10      113.55      125.49     11.22 o 
  -7   9  10       24.92       23.59      3.78 o 
  -6   9  10       34.20       27.11      4.66 o 
  -5   9  10       18.89       15.62      3.32 o 
  -4   9  10       35.14       42.75      5.49 o 
  -3   9  10       21.50       24.68      3.45 o 
  -2   9  10       41.53       44.80      4.87 o 
  -1   9  10       30.44       28.36      4.33 o 
  -9  10  10       23.75       31.34      4.58 o 
  -8  10  10        0.26        2.47      2.61 o 
  -7  10  10        2.39        4.50      4.29 o 
  -6  10  10        3.51        6.03      2.19 o 
  -5  10  10        0.27        0.00      2.62 o 
  -4  10  10        0.52        3.09      3.17 o 
  -3  10  10        4.82        3.47      2.87 o 
  -2  10  10       33.86       35.88      4.69 o 
  -7  11  10        0.32        2.10      1.96 o 
  -6  11  10       10.33        5.42      2.87 o 
  -5  11  10       15.27       18.82      3.01 o 
  -4  11  10       28.11       41.05      5.17 o 
  -1 -14  11      109.12      128.64      9.82 o 
   0 -14  11        3.55        7.98      3.47 o 
   1 -14  11        0.11        0.02      2.40 o 
   2 -14  11        6.86        9.79      4.13 o 
  -3 -13  11        5.87        5.09      2.33 o 
  -2 -13  11       28.84       32.52      4.65 o 
  -1 -13  11       20.47       16.75      4.95 o 
   0 -13  11        3.23        2.05      2.40 o 
   1 -13  11        2.82        3.95      2.26 o 
   2 -13  11       46.55       37.45      7.89 o 
   3 -13  11       14.44       16.47      2.99 o 
   4 -13  11        1.77        2.68      2.64 o 
  -4 -12  11       23.86       26.31      4.03 o 
  -3 -12  11        3.60        2.80      2.00 o 
  -2 -12  11        4.32        4.83      2.39 o 
  -1 -12  11       60.48       56.67      5.94 o 
   0 -12  11       27.32       33.73      4.33 o 
   1 -12  11        9.85        5.02      5.49 o 
   2 -12  11       57.81       53.72      3.71 o 
   3 -12  11       18.30       13.25      2.96 o 
   4 -12  11        7.43        4.91      3.44 o 
   5 -12  11       56.03       66.91      5.74 o 
  -5 -11  11        0.23        3.41      2.46 o 
  -4 -11  11       41.10       40.04      6.46 o 
  -3 -11  11        1.56        1.24      3.37 o 
  -2 -11  11        0.36        2.04      2.33 o 
  -1 -11  11      152.58      162.66     10.38 o 
   0 -11  11      206.23      191.27     13.28 o 
   1 -11  11       12.30       12.59      1.82 o 
   2 -11  11      242.72      275.46     26.71 o 
   3 -11  11      104.67      106.48      6.87 o 
   4 -11  11        8.87        8.37      2.80 o 
   5 -11  11        2.37        0.51      2.79 o 
  -6 -10  11       16.69       16.02      4.48 o 
  -5 -10  11       12.52       12.11      3.02 o 
  -4 -10  11       16.91       16.37      2.85 o 
  -3 -10  11        1.81        2.73      2.64 o 
  -2 -10  11       58.15       62.51      6.78 o 
  -1 -10  11        1.12        0.00      2.93 o 
   0 -10  11       28.35       35.88      4.06 o 
   1 -10  11        0.13        0.13      1.34 o 
   2 -10  11       19.11       13.07      2.68 o 
   3 -10  11        1.26       10.28      8.47 o 
   4 -10  11        1.52        2.27      2.55 o 
   5 -10  11       26.07       27.05      4.37 o 
   6 -10  11       62.51       76.19      8.22 o 
  -6  -9  11        2.32        7.88      2.86 o 
  -5  -9  11        0.14        0.00      2.59 o 
  -4  -9  11       60.04       60.66      6.77 o 
  -3  -9  11       59.86       71.93      7.34 o 
  -2  -9  11        0.53        5.10      2.56 o 
  -1  -9  11      393.19      376.81     13.44 o 
   0  -9  11      359.41      364.91     11.27 o 
   1  -9  11        1.29        0.23      1.54 o 
   2  -9  11       30.38       40.00      8.93 o 
   3  -9  11       22.11       16.40      4.21 o 
   4  -9  11        6.81        6.50      3.89 o 
   5  -9  11        3.06        0.69      2.78 o 
   6  -9  11       44.45       39.10      5.26 o 
  -7  -8  11        6.34        6.88      3.63 o 
  -6  -8  11        8.26        7.17      2.64 o 
  -5  -8  11        2.21        1.30      1.89 o 
  -4  -8  11       18.47       19.63      3.02 o 
  -3  -8  11        7.21        3.41      2.29 o 
  -2  -8  11      127.46      150.97     11.39 o 
  -1  -8  11        5.66       11.30      1.64 o 
   0  -8  11       39.03       36.10      3.41 o 
   1  -8  11      109.88       99.73      4.92 o 
   2  -8  11      457.91      479.58     11.02 o 
   3  -8  11       15.71       13.35      3.14 o 
   4  -8  11       18.33       19.65      3.54 o 
   5  -8  11        1.71        7.47      4.35 o 
   6  -8  11       53.04       52.68      7.74 o 
  -8  -7  11        6.45        4.04      2.12 o 
  -7  -7  11        7.34        8.73      4.60 o 
  -6  -7  11        2.51        1.81      2.34 o 
  -5  -7  11        1.28        1.58      1.88 o 
  -4  -7  11        4.53        2.82      1.71 o 
  -3  -7  11       31.14       35.78      3.98 o 
  -2  -7  11      517.65      530.27     14.39 o 
  -1  -7  11       78.64       72.65      5.16 o 
   0  -7  11      133.21      133.24      6.05 o 
   1  -7  11       63.62       46.16      3.28 o 
   2  -7  11        0.20        0.00      2.49 o 
   3  -7  11      156.09      172.48     19.24 o 
   4  -7  11        1.60        2.33      2.56 o 
   5  -7  11        1.36        3.33      1.86 o 
   6  -7  11       10.96       16.80      5.95 o 
  -8  -6  11        5.58        5.92      2.38 o 
  -7  -6  11       44.41       43.21     11.24 o 
  -6  -6  11       55.18       54.50      5.73 o 
  -5  -6  11       85.97       84.75      6.57 o 
  -4  -6  11      199.71      197.93     10.63 o 
  -3  -6  11      101.81       88.95      6.38 o 
  -2  -6  11       21.54       17.32      2.35 o 
  -1  -6  11       11.26       13.48      1.68 o 
   0  -6  11        7.81       10.03      1.65 o 
   1  -6  11       61.02       56.10      3.27 o 
   2  -6  11       41.48       41.55      5.28 o 
   3  -6  11      152.65      165.01     17.12 o 
   4  -6  11       36.89       32.63      4.45 o 
   5  -6  11      153.91      186.15     12.43 o 
   6  -6  11       11.18        9.55      4.38 o 
  -9  -5  11      131.45      136.40      9.88 o 
  -8  -5  11       40.51       36.79      5.76 o 
  -7  -5  11      173.28      189.32     34.60 o 
  -6  -5  11       29.52       27.26      4.65 o 
  -5  -5  11      403.60      396.35     43.59 o 
  -4  -5  11      125.25      128.15      7.54 o 
  -3  -5  11       25.34       22.26      2.58 o 
  -2  -5  11     3488.86     3640.20     63.73 o 
  -1  -5  11     1218.22     1207.25     27.48 o 
   0  -5  11      109.87      112.30      4.48 o 
   1  -5  11        2.98        3.09      1.00 o 
   2  -5  11       41.66       36.54      5.47 o 
   3  -5  11        3.65        5.42      2.09 o 
   4  -5  11       11.83       16.84      3.13 o 
   5  -5  11        7.76        5.56      3.07 o 
   6  -5  11        5.13        9.52      3.42 o 
  -9  -4  11        2.14        3.13      3.05 o 
  -8  -4  11       25.73       24.31      3.82 o 
  -7  -4  11      270.38      291.97     33.85 o 
  -6  -4  11       15.12       20.67      6.34 o 
  -5  -4  11      581.17      627.56     20.18 o 
  -4  -4  11       12.57        8.98      1.45 o 
  -3  -4  11     1297.37     1273.96     17.70 o 
  -2  -4  11      413.09      398.71      9.14 o 
  -1  -4  11      458.23      417.85      9.00 o 
   0  -4  11       76.45       58.12      3.85 o 
   1  -4  11      207.35      223.26      5.09 o 
   2  -4  11       65.62       67.21      6.42 o 
   3  -4  11      205.23      225.32     20.74 o 
   4  -4  11      100.11      117.94      8.76 o 
   5  -4  11       23.37       18.28      4.57 o 
   6  -4  11       30.80       34.65      5.51 o 
  -9  -3  11        0.99        2.48      2.09 o 
  -8  -3  11        0.04        0.00      2.52 o 
  -7  -3  11      148.52      148.73      9.32 o 
  -6  -3  11      155.61      181.27      5.58 o 
  -5  -3  11       85.63       94.20      4.29 o 
  -4  -3  11      311.65      280.59      6.54 o 
  -3  -3  11      140.81      148.07      5.07 o 
  -2  -3  11      171.74      158.75      6.03 o 
  -1  -3  11      254.79      221.16      7.23 o 
   0  -3  11      378.98      354.89     10.55 o 
   1  -3  11      325.73      319.81     11.71 o 
   2  -3  11      103.13      105.71      7.88 o 
   3  -3  11        1.39        6.23      2.05 o 
   4  -3  11        9.31        8.97      4.46 o 
   5  -3  11       43.33       50.07      6.38 o 
 -10  -2  11        1.19        0.21      2.89 o 
  -9  -2  11       19.97       21.23      3.12 o 
  -8  -2  11       22.07       19.76      3.28 o 
  -7  -2  11       61.78       57.85      4.19 o 
  -6  -2  11        2.68        4.18      1.46 o 
  -5  -2  11      142.40      142.69      7.25 o 
  -4  -2  11      276.41      269.76      6.24 o 
  -3  -2  11      353.89      326.54      7.37 o 
  -2  -2  11      170.65      165.92      5.95 o 
  -1  -2  11      290.63      290.26      6.97 o 
   0  -2  11      490.45      501.62     10.84 o 
   1  -2  11       39.47       32.63      4.77 o 
   2  -2  11      327.19      357.55     24.01 o 
   3  -2  11        1.87        0.00      4.29 o 
   4  -2  11        1.06        1.56      2.41 o 
   5  -2  11        0.58        1.93      2.15 o 
 -10  -1  11       24.36       23.34      3.83 o 
  -9  -1  11       24.81       22.91      4.03 o 
  -8  -1  11        0.06        0.65      1.38 o 
  -7  -1  11        0.34        1.74      2.99 o 
  -6  -1  11       73.34       69.61      4.77 o 
  -5  -1  11       14.24       19.88      2.40 o 
  -4  -1  11      217.10      205.66      6.34 o 
  -3  -1  11      125.97      126.58     10.47 o 
  -2  -1  11      921.89      940.20     23.74 o 
  -1  -1  11      489.47      448.23     10.25 o 
   0  -1  11        8.61        3.45      2.50 o 
   1  -1  11      189.35      190.16      9.13 o 
   2  -1  11       19.71       11.34      5.02 o 
   3  -1  11       25.49       22.49      3.64 o 
   4  -1  11       36.81       37.55      5.28 o 
   5  -1  11       38.91       38.67      6.49 o 
 -10   0  11       58.30       37.55      5.20 o 
  -9   0  11        1.33        2.75      1.35 o 
  -8   0  11      164.42      193.45     15.64 o 
  -7   0  11      103.72      110.78      6.93 o 
  -6   0  11       23.14       21.41      2.45 o 
  -5   0  11        1.08        1.33      1.25 o 
  -4   0  11        0.27        1.58      0.88 o 
  -3   0  11      350.39      355.63      7.53 o 
  -2   0  11       27.05       28.76      2.87 o 
  -1   0  11      734.17      809.00     13.42 o 
   0   0  11       13.14       10.98      1.68 o 
   1   0  11       57.20       52.40      4.60 o 
   2   0  11       22.65       24.55      3.84 o 
   3   0  11        7.12        6.99      2.36 o 
   4   0  11        2.97        5.82      2.95 o 
   5   0  11        0.01        1.17      1.62 o 
 -10   1  11        1.05        4.58      2.33 o 
  -9   1  11        5.71        5.05      1.59 o 
  -8   1  11      176.72      175.11     14.19 o 
  -7   1  11        6.42        4.33      1.88 o 
  -6   1  11       59.80       56.86      4.56 o 
  -5   1  11       48.33       43.31      4.26 o 
  -4   1  11       14.95       17.77      2.31 o 
  -3   1  11        4.58        4.94      1.28 o 
  -2   1  11      207.75      190.23      7.08 o 
  -1   1  11      198.39      194.75      6.77 o 
   0   1  11      182.52      181.94      6.54 o 
   1   1  11       19.16       19.51      2.53 o 
   2   1  11       94.97       85.97      6.47 o 
   3   1  11        5.69        3.73      1.97 o 
   4   1  11       27.88       35.03      4.73 o 
 -10   2  11        6.35        5.91      2.22 o 
  -9   2  11       16.24       16.88      3.26 o 
  -8   2  11       13.61       12.07      3.92 o 
  -7   2  11       28.21       25.63      3.21 o 
  -6   2  11        0.90        1.94      1.02 o 
  -5   2  11        1.98        0.17      0.92 o 
  -4   2  11       34.37       42.26      4.11 o 
  -3   2  11       84.21       68.42      4.89 o 
  -2   2  11      312.62      350.03      9.18 o 
  -1   2  11      174.23      174.15      6.36 o 
   0   2  11       62.81       59.88      4.41 o 
   1   2  11        1.91        3.81      1.53 o 
   2   2  11       91.59      106.63      7.80 o 
   3   2  11       10.10        5.45      2.13 o 
   4   2  11        2.96        6.96      2.39 o 
 -10   3  11        6.70        5.12      2.44 o 
  -9   3  11        5.76        5.41      4.29 o 
  -8   3  11       15.60       17.28      3.21 o 
  -7   3  11        2.35        3.01      3.33 o 
  -6   3  11       21.21       11.29      3.14 o 
  -5   3  11      125.59      135.21      8.18 o 
  -4   3  11        5.05        4.87      1.91 o 
  -3   3  11        8.78        5.74      1.26 o 
  -2   3  11      121.66      108.50      5.10 o 
  -1   3  11        2.01        1.91      1.15 o 
   0   3  11       88.58       90.52      5.62 o 
   1   3  11       13.89       12.39      1.90 o 
   2   3  11        9.79       10.81      2.03 o 
   3   3  11        1.63        0.33      2.15 o 
 -10   4  11        0.57        2.92      3.94 o 
  -9   4  11       41.09       41.41      7.96 o 
  -8   4  11      102.73      117.52      7.82 o 
  -7   4  11        5.93        6.28      3.83 o 
  -6   4  11       42.81       46.30      4.50 o 
  -5   4  11        2.73        3.70      1.79 o 
  -4   4  11       17.82       19.83      3.53 o 
  -3   4  11       27.42       30.57      3.76 o 
  -2   4  11      431.02      455.12     11.39 o 
  -1   4  11      392.21      407.86      8.24 o 
   0   4  11        4.39        5.40      1.50 o 
   1   4  11       18.39       20.77      2.38 o 
   2   4  11       17.98       13.36      3.07 o 
   3   4  11        2.13        2.10      2.00 o 
 -10   5  11       33.53       33.16      4.44 o 
  -9   5  11      137.70      160.89     10.65 o 
  -8   5  11       14.39       14.88      2.75 o 
  -7   5  11       80.54       80.77      7.87 o 
  -6   5  11        3.43        4.67      3.01 o 
  -5   5  11      123.38      134.15      8.29 o 
  -4   5  11        9.60       10.98      3.85 o 
  -3   5  11      112.13      105.17      8.30 o 
  -2   5  11       29.46       38.31      9.21 o 
  -1   5  11       53.89       64.93      4.16 o 
   0   5  11        1.07        0.98      0.99 o 
   1   5  11       58.48       62.46      4.20 o 
   2   5  11       12.56       15.34      2.56 o 
 -10   6  11        3.67        2.27      2.03 o 
  -9   6  11       11.97       12.87      2.65 o 
  -8   6  11        4.89        5.02      2.65 o 
  -7   6  11        4.07        3.01      3.61 o 
  -6   6  11        5.81        4.18      2.34 o 
  -5   6  11        1.39        3.19      2.79 o 
  -4   6  11        4.46        7.03      2.20 o 
  -3   6  11        4.31        4.11      1.61 o 
  -2   6  11       41.89       42.19      4.63 o 
  -1   6  11       19.96       12.32      5.53 o 
   0   6  11       37.45       39.12      4.67 o 
   1   6  11        1.36        2.39      1.63 o 
 -10   7  11       14.60       20.77      4.32 o 
  -9   7  11       44.23       55.17      6.02 o 
  -8   7  11        0.07        2.97      2.24 o 
  -7   7  11        8.63        7.06      2.40 o 
  -6   7  11       20.68       22.15      4.77 o 
  -5   7  11        3.00        3.33      1.61 o 
  -4   7  11      180.60      204.07     31.55 o 
  -3   7  11        1.33        0.86      2.77 o 
  -2   7  11        0.80        1.72      2.42 o 
  -1   7  11       10.44       10.43      2.94 o 
   0   7  11        7.98        7.91      2.72 o 
  -9   8  11       36.62       40.51      5.15 o 
  -8   8  11        1.04        3.53      1.93 o 
  -7   8  11       30.48       30.49      4.30 o 
  -6   8  11      104.43      104.23      9.03 o 
  -5   8  11       11.48       17.66      4.17 o 
  -4   8  11       13.18       10.10      2.43 o 
  -3   8  11      160.96      173.51      8.10 o 
  -2   8  11        7.63        8.51      3.00 o 
  -1   8  11        0.41        4.71      2.72 o 
  -9   9  11       11.25       15.94      3.29 o 
  -8   9  11       33.86       46.39      6.33 o 
  -7   9  11        2.04        0.65      2.92 o 
  -6   9  11        1.04        1.15      2.07 o 
  -5   9  11        5.35        3.69      2.20 o 
  -4   9  11        8.87        9.54      3.11 o 
  -3   9  11       21.30       23.70      4.03 o 
  -2   9  11       18.38       17.97      3.86 o 
  -8  10  11        1.47        4.41      2.23 o 
  -7  10  11        0.44        0.00      3.15 o 
  -6  10  11       10.63       12.91      5.69 o 
  -5  10  11        1.57        2.67      2.01 o 
  -4  10  11        0.99        2.26      2.66 o 
  -3  10  11        5.24        4.85      2.86 o 
   1 -14  12       62.27       55.89     11.22 o 
  -2 -13  12        9.48        7.79      2.43 o 
  -1 -13  12      144.84      182.41     20.08 o 
   0 -13  12       31.39       32.50      3.83 o 
   1 -13  12       30.30       30.81      3.96 o 
   2 -13  12       58.97       49.61     12.60 o 
   3 -13  12       12.06       12.79      4.11 o 
  -3 -12  12       25.20       29.57      4.91 o 
  -2 -12  12        0.12        1.99      2.05 o 
  -1 -12  12       90.79       89.75      6.77 o 
   0 -12  12        1.48        1.15      1.31 o 
   1 -12  12       92.33      105.23      8.40 o 
   2 -12  12       38.67       38.04      5.89 o 
   3 -12  12       40.67       39.32      4.75 o 
   4 -12  12        3.38        3.65      2.41 o 
  -5 -11  12       53.75       56.08      7.42 o 
  -4 -11  12        6.30        6.90      2.34 o 
  -3 -11  12       76.02       79.30      7.22 o 
  -2 -11  12       30.52       28.90      4.52 o 
  -1 -11  12       13.58       13.34      6.24 o 
   0 -11  12       61.70       62.57      7.44 o 
   1 -11  12       53.29       53.32      4.92 o 
   2 -11  12        0.38        2.77      2.69 o 
   3 -11  12       21.34       24.45      4.15 o 
   4 -11  12        0.93        3.37      2.94 o 
  -5 -10  12       35.09       41.35      5.12 o 
  -4 -10  12       58.53       82.28      7.88 o 
  -3 -10  12       32.42       44.37      5.71 o 
  -2 -10  12       36.77       34.08      4.11 o 
  -1 -10  12        7.18        9.45      3.90 o 
   0 -10  12      190.07      185.61      8.56 o 
   1 -10  12       41.02       44.98      5.09 o 
   2 -10  12       74.93       62.29      8.71 o 
   3 -10  12        2.34        4.11      1.49 o 
   4 -10  12        4.48        3.57      2.45 o 
   5 -10  12        7.64        3.73      3.20 o 
  -6  -9  12        0.03        3.33      1.80 o 
  -5  -9  12        0.31        2.25      2.09 o 
  -4  -9  12       41.42       40.74      5.48 o 
  -3  -9  12       15.33       13.81      2.73 o 
  -2  -9  12      168.12      199.55      9.37 o 
  -1  -9  12       85.15       79.24      5.75 o 
   0  -9  12        6.66        4.02      1.60 o 
   1  -9  12       26.75       17.02      2.77 o 
   2  -9  12        1.21        1.14      1.83 o 
   3  -9  12       36.56       46.44      6.42 o 
   4  -9  12       83.45       71.12     16.62 o 
   5  -9  12        0.06        0.00      2.75 o 
  -7  -8  12        6.16        8.86      3.13 o 
  -6  -8  12       92.39       88.14      8.59 o 
  -5  -8  12        0.13        1.45      2.68 o 
  -4  -8  12        2.74        3.30      2.74 o 
  -3  -8  12       63.31       58.79      5.21 o 
  -2  -8  12      120.01      124.88      7.97 o 
  -1  -8  12       72.15       80.41      6.18 o 
   0  -8  12       77.10       75.59      4.63 o 
   1  -8  12       39.78       31.90      3.09 o 
   2  -8  12       53.50       50.92      6.53 o 
   3  -8  12       12.29       10.09      2.27 o 
   4  -8  12       17.20       15.46      3.06 o 
   5  -8  12        0.71        1.73      3.31 o 
  -7  -7  12       10.90        6.56      2.99 o 
  -6  -7  12      162.36      187.39     19.03 o 
  -5  -7  12       10.82        7.16      3.73 o 
  -4  -7  12        1.17        2.49      2.35 o 
  -3  -7  12       29.20       28.99      6.30 o 
  -2  -7  12      307.68      305.81     11.45 o 
  -1  -7  12      161.41      181.07      8.03 o 
   0  -7  12      184.32      176.34      6.86 o 
   1  -7  12       18.17       15.44      1.76 o 
   2  -7  12        0.38        0.34      1.39 o 
   3  -7  12       41.61       40.60      5.70 o 
   4  -7  12      105.53      110.04      9.35 o 
   5  -7  12        2.12        3.20      2.30 o 
  -8  -6  12       13.99       12.02      3.87 o 
  -7  -6  12       27.73       23.60      3.66 o 
  -6  -6  12        0.00        0.66      2.81 o 
  -5  -6  12       10.29       13.12      2.95 o 
  -4  -6  12      146.77      161.85      9.30 o 
  -3  -6  12        2.44        1.26      1.33 o 
  -2  -6  12        0.07        1.49      1.09 o 
  -1  -6  12      653.48      673.92     20.17 o 
   0  -6  12       60.86       57.03      3.49 o 
   1  -6  12        0.44        1.32      2.20 o 
   2  -6  12       37.62       34.93      4.64 o 
   3  -6  12       38.76       40.27      5.26 o 
   4  -6  12       74.48       82.31      8.60 o 
   5  -6  12        5.33        4.71      2.27 o 
  -8  -5  12       54.84       46.82      9.97 o 
  -7  -5  12       23.58       24.95      3.74 o 
  -6  -5  12      126.91      132.74      9.19 o 
  -5  -5  12        5.54        5.31      2.56 o 
  -4  -5  12       12.61       11.08      1.66 o 
  -3  -5  12      247.37      228.82      8.49 o 
  -2  -5  12       80.05       67.74      8.00 o 
  -1  -5  12       58.51       49.67      3.97 o 
   0  -5  12      222.84      231.24      7.49 o 
   1  -5  12      182.18      187.34     14.12 o 
   2  -5  12        1.10        4.43      2.14 o 
   3  -5  12       28.28       25.46      4.97 o 
   4  -5  12       67.57       56.02      7.09 o 
   5  -5  12       70.59       83.46      8.98 o 
  -9  -4  12       36.28       38.23     11.67 o 
  -8  -4  12       37.01       33.17      5.98 o 
  -7  -4  12        5.73        3.08      1.56 o 
  -6  -4  12      205.02      231.53     14.96 o 
  -5  -4  12      521.99      511.83     13.35 o 
  -4  -4  12       29.34       44.29      4.19 o 
  -3  -4  12      342.11      299.99      7.39 o 
  -2  -4  12      195.16      194.16      8.91 o 
  -1  -4  12     2682.59     2989.67     82.48 o 
   0  -4  12      195.07      201.44      6.95 o 
   1  -4  12      248.07      249.36     15.08 o 
   2  -4  12      157.06      153.15     10.94 o 
   3  -4  12       54.15       58.70      6.86 o 
   4  -4  12       73.13       71.27      7.61 o 
   5  -4  12        9.84        5.86      6.56 o 
  -9  -3  12       25.29       25.51      4.93 o 
  -8  -3  12        4.53        6.26      2.49 o 
  -7  -3  12       23.62       22.52      3.54 o 
  -6  -3  12      250.09      256.89      7.68 o 
  -5  -3  12      140.46      149.40      5.57 o 
  -4  -3  12     2487.50     2669.78    103.59 o 
  -3  -3  12      221.87      215.98      6.48 o 
  -2  -3  12      207.90      202.23      6.56 o 
  -1  -3  12     1631.94     1729.05     37.98 o 
   0  -3  12      196.45      188.17      8.52 o 
   1  -3  12     1227.93     1382.15     53.13 o 
   2  -3  12      292.54      324.02     16.86 o 
   3  -3  12      478.09      519.48     15.68 o 
   4  -3  12       45.02       37.85      7.14 o 
   5  -3  12       26.75       26.99      3.71 o 
  -9  -2  12       13.29       15.18      3.05 o 
  -8  -2  12        1.48        3.43      1.83 o 
  -7  -2  12       13.09       12.34      2.08 o 
  -6  -2  12        0.95        1.46      1.14 o 
  -5  -2  12       10.66       11.54      1.83 o 
  -4  -2  12       70.23       63.41      4.75 o 
  -3  -2  12      487.72      420.42     10.27 o 
  -2  -2  12      919.65      941.91     17.03 o 
  -1  -2  12       34.69       34.98      3.38 o 
   0  -2  12       29.63       30.50      3.30 o 
   1  -2  12       36.68       37.95      4.41 o 
   2  -2  12       32.98       26.27      4.20 o 
   3  -2  12      104.32      121.57      9.79 o 
   4  -2  12        0.04        0.00      2.97 o 
 -10  -1  12        0.11        1.73      3.71 o 
  -9  -1  12      181.92      155.49     34.76 o 
  -8  -1  12        7.25        4.73      1.62 o 
  -7  -1  12      126.57      135.49      8.87 o 
  -6  -1  12        4.52        3.99      1.31 o 
  -5  -1  12       63.66       47.46      5.00 o 
  -4  -1  12      124.70      124.47      6.72 o 
  -3  -1  12       87.08       82.91      8.20 o 
  -2  -1  12       18.77       20.60      2.44 o 
  -1  -1  12      160.29      144.22      5.74 o 
   0  -1  12       85.17       82.67      8.94 o 
   1  -1  12        6.82        9.58      1.92 o 
   2  -1  12       62.92       75.19      6.47 o 
   3  -1  12        3.54        3.72      2.68 o 
   4  -1  12       38.95       41.06      6.18 o 
 -10   0  12       27.87       28.22      6.98 o 
  -9   0  12       27.66       22.81      3.47 o 
  -8   0  12        2.17        0.94      1.06 o 
  -7   0  12      457.42      495.59     28.05 o 
  -6   0  12      124.55       98.10      6.15 o 
  -5   0  12        7.34        5.34      1.73 o 
  -4   0  12      252.52      238.64      8.82 o 
  -3   0  12       16.53        8.38      1.45 o 
  -2   0  12     1103.58     1188.84     27.89 o 
  -1   0  12        7.64        8.72      1.81 o 
   0   0  12       22.58       26.40      2.88 o 
   1   0  12        8.52        2.62      1.89 o 
   2   0  12       15.58       16.76      3.04 o 
   3   0  12       27.10       28.63      4.79 o 
   4   0  12        4.16        9.35      3.78 o 
 -10   1  12        0.68        5.84      5.00 o 
  -9   1  12        7.57        3.43      1.98 o 
  -8   1  12        0.17        0.00      1.48 o 
  -7   1  12      123.68      114.38     10.93 o 
  -6   1  12      154.15      141.22      7.63 o 
  -5   1  12      876.37      846.74     29.82 o 
  -4   1  12        0.13        1.41      1.57 o 
  -3   1  12       24.11       30.08      3.35 o 
  -2   1  12     1153.61     1194.59     21.30 o 
  -1   1  12       14.20       17.42      2.15 o 
   0   1  12       70.96       69.85      4.97 o 
   1   1  12        2.11        2.57      2.03 o 
   2   1  12       17.00       12.73      4.93 o 
   3   1  12        2.18        4.09      2.31 o 
 -10   2  12        7.74       10.72      3.48 o 
  -9   2  12        1.74        1.38      1.70 o 
  -8   2  12        0.56        1.39      1.77 o 
  -7   2  12        2.52        5.02      2.52 o 
  -6   2  12        3.39        8.21      2.55 o 
  -5   2  12      177.57      141.46     15.56 o 
  -4   2  12       34.35       35.49      2.56 o 
  -3   2  12      466.37      420.08     14.06 o 
  -2   2  12       16.13       21.92      2.51 o 
  -1   2  12        0.03        0.63      1.05 o 
   0   2  12       65.08       61.65      4.99 o 
   1   2  12       15.26        8.90      2.24 o 
   2   2  12        0.32        2.14      1.82 o 
   3   2  12        9.39        7.70      2.55 o 
 -10   3  12       30.67       31.02      4.61 o 
  -9   3  12       14.20       18.66      3.39 o 
  -8   3  12        9.88        8.83      3.01 o 
  -7   3  12      118.48      142.76      8.59 o 
  -6   3  12       10.44        6.01      1.99 o 
  -5   3  12      329.19      339.64     13.44 o 
  -4   3  12       55.55       62.00      6.49 o 
  -3   3  12       80.60       82.27      8.84 o 
  -2   3  12      534.81      550.84     20.63 o 
  -1   3  12       55.56       48.74      4.02 o 
   0   3  12       23.10       24.25      2.66 o 
   1   3  12       18.02       13.67      2.53 o 
   2   3  12        2.31        4.72      2.15 o 
 -10   4  12        7.04        9.41      3.73 o 
  -9   4  12        0.07        2.23      2.18 o 
  -8   4  12      224.63      246.36     11.98 o 
  -7   4  12       26.46       27.57      4.90 o 
  -6   4  12       24.76       24.95      3.72 o 
  -5   4  12       81.61       84.73      7.70 o 
  -4   4  12        3.10        5.12      2.64 o 
  -3   4  12      276.55      301.33     10.03 o 
  -2   4  12      157.60      157.24      9.63 o 
  -1   4  12       23.17       21.68      2.35 o 
   0   4  12       38.10       34.57      3.11 o 
   1   4  12       10.28        5.06      2.02 o 
   2   4  12        0.26        0.00      1.97 o 
 -10   5  12       76.41       78.37      7.34 o 
  -9   5  12       28.63       20.04      3.87 o 
  -8   5  12        5.72        4.16      2.02 o 
  -7   5  12       15.75       12.90      2.80 o 
  -6   5  12       43.06       31.86      4.23 o 
  -5   5  12       26.74       19.28      3.35 o 
  -4   5  12       16.78       14.73      5.00 o 
  -3   5  12      415.30      469.38     13.48 o 
  -2   5  12      524.32      558.39     29.02 o 
  -1   5  12       50.48       52.76      9.01 o 
   0   5  12        0.96        1.14      0.96 o 
   1   5  12       23.82       26.77      5.70 o 
 -10   6  12        0.51        2.23      2.59 o 
  -9   6  12       73.32       84.94      8.50 o 
  -8   6  12       60.02       64.86      7.55 o 
  -7   6  12        0.18        2.49      1.99 o 
  -6   6  12        1.77        0.35      2.54 o 
  -5   6  12       73.82       68.67      6.78 o 
  -4   6  12       27.83       33.94      6.67 o 
  -3   6  12      109.18       96.43     17.02 o 
  -2   6  12        9.36        5.78      2.94 o 
  -1   6  12        0.23        1.68      2.23 o 
   0   6  12       12.92        5.38      2.93 o 
  -9   7  12       17.27       19.33      4.84 o 
  -8   7  12       24.50       22.30      4.90 o 
  -7   7  12        0.75        2.04      2.46 o 
  -6   7  12        3.32        4.68      2.80 o 
  -5   7  12        3.91        2.06      3.35 o 
  -4   7  12      129.39      146.36     24.26 o 
  -3   7  12      272.29      312.17     13.77 o 
  -2   7  12       22.46       18.57      3.32 o 
  -1   7  12        5.43        5.96      2.23 o 
  -9   8  12        0.05        0.19      1.98 o 
  -8   8  12        0.56        3.91      5.84 o 
  -7   8  12        5.12        5.02      2.98 o 
  -6   8  12       62.46       62.80      8.14 o 
  -5   8  12       32.90       39.26      5.60 o 
  -4   8  12       48.25       42.80      5.97 o 
  -3   8  12       28.35       28.12      4.52 o 
  -2   8  12        0.92        0.00      2.56 o 
  -8   9  12        0.01        1.49      4.23 o 
  -7   9  12       12.86        7.19      2.92 o 
  -6   9  12        9.50       11.06      3.44 o 
  -5   9  12        1.07        0.58      2.54 o 
  -4   9  12        5.74        6.66      3.26 o 
  -3   9  12       30.16       24.79      5.40 o 
  -1 -13  13       38.71       33.87      4.23 o 
   0 -13  13        9.32       11.88      5.70 o 
   1 -13  13        3.00        2.25      2.73 o 
  -3 -12  13        0.61        2.87      3.25 o 
  -2 -12  13        0.28        0.18      3.13 o 
  -1 -12  13        1.60        3.66      2.51 o 
   0 -12  13        3.84        3.37      2.33 o 
   1 -12  13       37.32       33.85      7.71 o 
   2 -12  13        0.06        0.33      2.84 o 
   3 -12  13        4.17        1.00      2.63 o 
  -4 -11  13       97.85       89.53     13.51 o 
  -3 -11  13       14.90       13.18      2.77 o 
  -2 -11  13        0.61        3.14      2.64 o 
  -1 -11  13      121.17      113.74      8.25 o 
   0 -11  13       75.20       74.69      6.58 o 
   1 -11  13      129.73       99.51     17.21 o 
   2 -11  13        8.15       14.17      4.27 o 
   3 -11  13      173.53      154.91     23.50 o 
  -5 -10  13        0.01        3.03      2.62 o 
  -4 -10  13       28.09       33.78      5.09 o 
  -3 -10  13       55.08       58.35      6.48 o 
  -2 -10  13      175.86      159.50     10.54 o 
  -1 -10  13       12.17       11.47      2.60 o 
   0 -10  13       92.10       82.75      5.49 o 
   1 -10  13        6.90        5.24      2.61 o 
   2 -10  13       12.71       12.77      2.93 o 
   3 -10  13       61.78       63.59      8.15 o 
   4 -10  13        6.43       11.04      5.02 o 
  -6  -9  13       53.25       64.96     10.31 o 
  -5  -9  13        0.01        2.69      1.98 o 
  -4  -9  13        3.76        0.01      2.51 o 
  -3  -9  13       90.23       89.70      6.64 o 
  -2  -9  13        0.21        0.79      2.39 o 
  -1  -9  13        4.72        7.10      3.49 o 
   0  -9  13       17.69       18.23      2.36 o 
   1  -9  13        3.98        5.64      2.93 o 
   2  -9  13        1.27        3.67      1.95 o 
   3  -9  13       42.65       46.50      6.69 o 
   4  -9  13       25.51       33.93      5.01 o 
  -6  -8  13        0.04        2.61      1.99 o 
  -5  -8  13       22.54       22.56      4.00 o 
  -4  -8  13        0.13        2.21      1.98 o 
  -3  -8  13        0.36        1.26      1.77 o 
  -2  -8  13       18.95       22.45      3.17 o 
  -1  -8  13       28.44       25.15      3.02 o 
   0  -8  13      113.01      118.59      6.51 o 
   1  -8  13        9.54        5.21      1.81 o 
   2  -8  13        0.01        3.93      1.72 o 
   3  -8  13       26.13       27.63      4.70 o 
   4  -8  13       15.82       12.96      2.77 o 
  -7  -7  13       40.45       40.46      5.89 o 
  -6  -7  13       32.34       41.54      5.72 o 
  -5  -7  13      131.04      147.55     12.06 o 
  -4  -7  13        6.78        3.24      3.24 o 
  -3  -7  13       18.21       19.24      2.85 o 
  -2  -7  13      330.32      319.33     14.28 o 
  -1  -7  13       70.33       61.38      4.41 o 
   0  -7  13      269.84      261.80      9.87 o 
   1  -7  13        0.02        0.00      2.18 o 
   2  -7  13        3.56        3.19      2.25 o 
   3  -7  13        4.42        5.43      2.45 o 
   4  -7  13       59.63       52.70      6.85 o 
  -8  -6  13        0.18        1.40      1.87 o 
  -7  -6  13        2.66        6.64      2.53 o 
  -6  -6  13        8.10        5.21      2.01 o 
  -5  -6  13      185.19      197.96     11.31 o 
  -4  -6  13       52.63       47.06      5.19 o 
  -3  -6  13      133.82      118.85      8.44 o 
  -2  -6  13        4.51        3.52      1.36 o 
  -1  -6  13       49.22       44.32      3.90 o 
   0  -6  13        0.02        1.94      1.21 o 
   1  -6  13       61.66       69.47      6.96 o 
   2  -6  13       38.84       40.17      5.77 o 
   3  -6  13       14.19       11.19      2.44 o 
   4  -6  13        0.40        3.05      2.39 o 
  -8  -5  13        0.01        4.52      2.57 o 
  -7  -5  13        0.08        3.15      2.52 o 
  -6  -5  13       32.47       26.55      4.48 o 
  -5  -5  13       13.00        8.06      2.19 o 
  -4  -5  13        0.07        0.00      1.81 o 
  -3  -5  13      595.75      575.11     21.29 o 
  -2  -5  13      114.75      115.80      6.70 o 
  -1  -5  13       17.67       12.17      1.53 o 
   0  -5  13       81.43       76.82      3.94 o 
   1  -5  13       25.02       24.97      4.05 o 
   2  -5  13        1.15        3.08      2.46 o 
   3  -5  13       27.27       35.53      5.11 o 
   4  -5  13       43.47       41.35      6.37 o 
  -8  -4  13        7.18        9.21      2.74 o 
  -7  -4  13        1.07        0.04      1.92 o 
  -6  -4  13       24.34       17.35      2.85 o 
  -5  -4  13      384.34      356.78     12.70 o 
  -4  -4  13      254.27      263.30      9.13 o 
  -3  -4  13      310.33      284.64      8.53 o 
  -2  -4  13       62.56       55.37      4.56 o 
  -1  -4  13       23.06       18.33      2.27 o 
   0  -4  13        4.26        4.90      1.36 o 
   1  -4  13      249.64      248.76     23.41 o 
   2  -4  13       54.82       55.48      6.65 o 
   3  -4  13       44.73       41.39      5.34 o 
   4  -4  13        1.01        1.96      2.20 o 
  -9  -3  13       33.86       34.70      5.14 o 
  -8  -3  13        3.57        6.78      2.56 o 
  -7  -3  13       46.25       38.93      4.77 o 
  -6  -3  13        0.67        0.74      1.24 o 
  -5  -3  13        6.44        5.38      1.48 o 
  -4  -3  13       95.80       88.26     13.97 o 
  -3  -3  13       50.81       48.76      5.14 o 
  -2  -3  13        3.15        0.77      1.44 o 
  -1  -3  13        3.19        2.80      1.22 o 
   0  -3  13      144.07      130.59      5.50 o 
   1  -3  13      199.62      221.02     14.04 o 
   2  -3  13       21.94       20.71      3.69 o 
   3  -3  13        0.00        1.08      2.05 o 
   4  -3  13        6.22        6.22      4.41 o 
  -9  -2  13       25.68       28.32      6.90 o 
  -8  -2  13        5.95        0.64      1.32 o 
  -7  -2  13       81.94       86.84      6.66 o 
  -6  -2  13       61.56       55.12      5.10 o 
  -5  -2  13        0.32        1.25      1.16 o 
  -4  -2  13       82.10       81.63      5.36 o 
  -3  -2  13        9.68        8.07      1.21 o 
  -2  -2  13       22.85       26.54      2.75 o 
  -1  -2  13       11.80       11.62      1.89 o 
   0  -2  13      251.77      286.80     11.27 o 
   1  -2  13      118.97      118.90     11.94 o 
   2  -2  13       40.81       45.21      6.23 o 
   3  -2  13      467.41      540.77     18.64 o 
   4  -2  13        4.84        6.72      3.32 o 
  -9  -1  13       11.13        7.14      4.03 o 
  -8  -1  13        8.60        8.01      1.67 o 
  -7  -1  13       10.80        5.97      1.83 o 
  -6  -1  13       14.60       10.63      1.59 o 
  -5  -1  13        2.33        0.60      0.84 o 
  -4  -1  13       37.26       35.58      3.60 o 
  -3  -1  13      209.99      211.56      5.56 o 
  -2  -1  13      837.56      880.82     51.53 o 
  -1  -1  13       66.09       64.67      6.64 o 
   0  -1  13       29.02       27.26      2.96 o 
   1  -1  13        2.86        1.68      1.85 o 
   2  -1  13        0.71        2.45      1.88 o 
   3  -1  13       15.50       24.39      3.87 o 
  -9   0  13       79.00       79.01     13.87 o 
  -8   0  13       54.39       50.70      4.73 o 
  -7   0  13      144.05      135.79      7.30 o 
  -6   0  13      256.79      228.01      6.38 o 
  -5   0  13       57.58       56.90      4.57 o 
  -4   0  13        3.70        2.85      1.94 o 
  -3   0  13       28.93       22.40      2.64 o 
  -2   0  13        0.65        0.80      1.63 o 
  -1   0  13      116.75      115.94      7.03 o 
   0   0  13        4.15        3.99      1.41 o 
   1   0  13       29.47       33.63      4.66 o 
   2   0  13        0.12        2.14      1.71 o 
   3   0  13        0.36        3.77      1.75 o 
 -10   1  13       63.18       64.58     13.29 o 
  -9   1  13        0.45        2.32      2.85 o 
  -8   1  13       19.78       16.51      3.13 o 
  -7   1  13       40.98       38.63      4.24 o 
  -6   1  13       39.29       36.97      4.24 o 
  -5   1  13       80.59       63.30      5.28 o 
  -4   1  13       52.07       46.83      3.29 o 
  -3   1  13       17.73       23.44      3.55 o 
  -2   1  13       46.80       44.04      3.59 o 
  -1   1  13       60.39       58.14      4.69 o 
   0   1  13       47.75       49.13      4.57 o 
   1   1  13       48.91       58.41      6.04 o 
   2   1  13       17.98       18.68      3.13 o 
   3   1  13        1.60        1.46      2.19 o 
 -10   2  13       62.28       62.89     12.48 o 
  -9   2  13        0.74        4.42      2.07 o 
  -8   2  13       45.20       47.04      5.27 o 
  -7   2  13        2.99        4.70      2.08 o 
  -6   2  13       93.11       95.34      8.17 o 
  -5   2  13      143.01      127.95      8.51 o 
  -4   2  13        1.21        0.84      1.38 o 
  -3   2  13        3.74        0.00      1.43 o 
  -2   2  13       71.67       75.01      7.47 o 
  -1   2  13       54.90       50.80      4.31 o 
   0   2  13       36.82       36.87      4.38 o 
   1   2  13       47.56       49.39      5.21 o 
   2   2  13       13.77       16.29      3.30 o 
 -10   3  13        0.35        2.84      2.25 o 
  -9   3  13        1.09        3.30      2.18 o 
  -8   3  13       14.26       13.78      2.34 o 
  -7   3  13        0.43        0.00      1.95 o 
  -6   3  13       43.09       60.75      7.21 o 
  -5   3  13       24.46       19.08      3.22 o 
  -4   3  13       30.06       42.99      5.20 o 
  -3   3  13      342.08      371.86     10.72 o 
  -2   3  13       37.21       28.29      2.82 o 
  -1   3  13        8.61        6.71      1.70 o 
   0   3  13        0.47        2.94      2.41 o 
   1   3  13        0.02        1.85      1.65 o 
  -9   4  13       30.74       38.58      4.70 o 
  -8   4  13        0.24        1.77      1.87 o 
  -7   4  13      128.43      128.47      8.51 o 
  -6   4  13        0.28        1.33      1.90 o 
  -5   4  13       41.74       41.06      5.41 o 
  -4   4  13       34.48       40.00      4.43 o 
  -3   4  13       81.80       69.88     10.86 o 
  -2   4  13       36.30       39.05      4.18 o 
  -1   4  13        5.55        2.79      1.36 o 
   0   4  13       12.32        6.86      4.01 o 
   1   4  13        3.40        7.36      5.74 o 
  -9   5  13       14.59       13.95      5.54 o 
  -8   5  13        0.01        0.45      3.28 o 
  -7   5  13        6.60        6.23      2.52 o 
  -6   5  13       37.46       45.07      6.35 o 
  -5   5  13        0.08        2.56      2.23 o 
  -4   5  13        0.48        0.02      2.60 o 
  -3   5  13       91.05       92.07      7.78 o 
  -2   5  13       73.00       82.70     20.13 o 
  -1   5  13        0.02        2.23      1.73 o 
   0   5  13       14.02       18.04      4.94 o 
  -9   6  13      116.63      155.04     19.71 o 
  -8   6  13        0.72        4.44      2.76 o 
  -7   6  13       75.49       99.65      9.41 o 
  -6   6  13        0.01        1.76      2.54 o 
  -5   6  13      166.74      171.41     11.01 o 
  -4   6  13       34.52       37.91      5.57 o 
  -3   6  13       52.37       45.43      9.45 o 
  -2   6  13        7.34        4.13      1.97 o 
  -1   6  13        0.02        0.00      2.15 o 
  -8   7  13        4.87        4.97      3.27 o 
  -7   7  13       98.08      113.11      8.58 o 
  -6   7  13        1.68        1.03      2.97 o 
  -5   7  13      105.53      131.57     10.05 o 
  -4   7  13       15.93       18.99      3.96 o 
  -3   7  13       37.86       27.34      4.85 o 
  -2   7  13       50.51       52.21      7.17 o 
  -7   8  13       26.84       30.14      4.98 o 
  -6   8  13        2.08        6.12      2.40 o 
  -5   8  13       11.92       11.39      2.95 o 
  -4   8  13       82.23       71.85      7.38 o 
  -3   8  13       16.89       13.50      3.48 o 
  -2 -12  14        1.91        4.28      2.37 o 
  -1 -12  14       19.17       19.33      4.39 o 
   1 -12  14        6.56        4.52      3.79 o 
  -3 -11  14       48.95       51.08      5.47 o 
  -2 -11  14        2.07        6.87      3.04 o 
  -1 -11  14      153.88      173.75     10.28 o 
   0 -11  14        0.01        1.18      4.70 o 
   2 -11  14       85.42       81.71      8.10 o 
  -4 -10  14        5.25        5.10      1.95 o 
  -3 -10  14       10.24        8.84      2.56 o 
  -2 -10  14       22.39       21.39      3.68 o 
  -1 -10  14        0.35        1.31      1.91 o 
   0 -10  14        1.54        0.64      1.53 o 
   1 -10  14       92.61       95.54     10.87 o 
   2 -10  14        0.02        0.95      1.72 o 
   3 -10  14        7.66        2.88      2.44 o 
  -5  -9  14        0.51        5.50      2.43 o 
  -4  -9  14       46.69       42.89      5.25 o 
  -3  -9  14        0.82        2.37      1.89 o 
  -2  -9  14       36.61       29.76      3.60 o 
  -1  -9  14       56.39       58.26      4.56 o 
   0  -9  14      113.30       87.32     12.05 o 
   1  -9  14       37.26       33.79      5.43 o 
   2  -9  14       12.20       11.59      2.50 o 
   3  -9  14        0.61        2.17      1.93 o 
  -6  -8  14       98.10       98.40      8.26 o 
  -5  -8  14       27.52       21.89      3.75 o 
  -4  -8  14      173.73      205.30     15.82 o 
  -3  -8  14        8.10        7.28      1.94 o 
  -2  -8  14        5.23        9.00      2.73 o 
  -1  -8  14      158.50      165.95     13.01 o 
   0  -8  14        0.78        1.87      1.32 o 
   1  -8  14      247.43      268.46     24.11 o 
   2  -8  14        5.69        9.07      3.00 o 
   3  -8  14        8.78       11.86      2.73 o 
  -7  -7  14        0.20        1.27      2.67 o 
  -6  -7  14        1.33        3.04      3.03 o 
  -5  -7  14        9.37        7.60      3.12 o 
  -4  -7  14       48.59       52.25      5.67 o 
  -3  -7  14        2.79        0.88      1.39 o 
  -2  -7  14      111.72      113.80      9.87 o 
  -1  -7  14        5.21        4.75      1.68 o 
   0  -7  14       26.90       23.97      3.93 o 
   1  -7  14      361.83      401.06     10.77 o 
   2  -7  14       13.26       15.71      2.68 o 
   3  -7  14       25.63       21.78      3.93 o 
  -7  -6  14       19.45       17.65      3.29 o 
  -6  -6  14       36.21       29.13      3.42 o 
  -5  -6  14       69.66       65.53      6.40 o 
  -4  -6  14      107.14      110.04      8.45 o 
  -3  -6  14      119.22      109.29      7.77 o 
  -2  -6  14        5.39        4.56      1.44 o 
  -1  -6  14       43.33       41.89      3.13 o 
   0  -6  14        1.12       18.97     11.34 o 
   1  -6  14        0.03        1.74      1.60 o 
   2  -6  14        2.28        1.79      2.50 o 
   3  -6  14       65.46       84.16      7.80 o 
  -8  -5  14        1.00        2.37      1.27 o 
  -7  -5  14       66.88       69.05      6.83 o 
  -6  -5  14        4.06        4.96      3.32 o 
  -5  -5  14      251.74      232.75     21.37 o 
  -4  -5  14        7.01        8.00      1.34 o 
  -3  -5  14       21.21       17.01      2.38 o 
  -2  -5  14       50.68       49.13      3.80 o 
  -1  -5  14       69.39       76.97      4.85 o 
   0  -5  14        0.28        0.85      2.54 o 
   1  -5  14       59.23       72.78     11.11 o 
   2  -5  14       53.75       52.17      6.77 o 
   3  -5  14       44.14       53.33      8.20 o 
  -8  -4  14        0.11        0.99      1.98 o 
  -7  -4  14       14.74       19.79      6.35 o 
  -6  -4  14       22.61       20.76      3.10 o 
  -5  -4  14        7.13        1.94      1.54 o 
  -4  -4  14        3.70        6.84      2.49 o 
  -3  -4  14       15.42       12.10      2.06 o 
  -2  -4  14        6.24        5.85      1.47 o 
  -1  -4  14      175.73      165.84      9.50 o 
   0  -4  14        1.43        3.01      1.96 o 
   1  -4  14        2.82        6.98      2.14 o 
   2  -4  14        9.42       10.41      2.14 o 
   3  -4  14       43.51       58.81      8.03 o 
  -8  -3  14       10.78        8.94      2.50 o 
  -7  -3  14        0.30        2.72      1.80 o 
  -6  -3  14        3.75        4.54      1.50 o 
  -5  -3  14        4.18        2.37      1.59 o 
  -4  -3  14       27.64       21.02      2.90 o 
  -3  -3  14       97.20       94.01      9.69 o 
  -2  -3  14        7.47        6.98      2.40 o 
  -1  -3  14       11.18       10.98      1.61 o 
   0  -3  14        5.58        7.88      2.55 o 
   1  -3  14        2.81        2.72      1.85 o 
   2  -3  14      165.43      184.11     17.49 o 
   3  -3  14        0.86        1.82      2.22 o 
  -9  -2  14        1.23        3.19      4.23 o 
  -8  -2  14       43.08       26.47      6.26 o 
  -7  -2  14        9.39        5.05      2.05 o 
  -6  -2  14       58.61       53.24      4.28 o 
  -5  -2  14       20.24       16.27      2.24 o 
  -4  -2  14       13.81       16.05      2.01 o 
  -3  -2  14       65.67       64.81      7.76 o 
  -2  -2  14       94.03       92.32      6.19 o 
  -1  -2  14      167.20      172.74     11.49 o 
   0  -2  14       20.60       23.14      4.42 o 
   1  -2  14       31.67       31.99      4.85 o 
   2  -2  14       10.28       13.34      4.90 o 
   3  -2  14       24.21       27.61      7.08 o 
  -8  -1  14        1.46        0.70      1.27 o 
  -7  -1  14       52.16       49.82      4.19 o 
  -6  -1  14      111.79      107.58      7.05 o 
  -5  -1  14      100.61      111.58      7.44 o 
  -4  -1  14        7.49        8.21      1.46 o 
  -3  -1  14        0.91        0.21      1.52 o 
  -2  -1  14       32.89       32.16      3.28 o 
  -1  -1  14       14.15       12.25      1.71 o 
   0  -1  14      167.90      211.86     24.04 o 
   1  -1  14       11.71       10.44      2.70 o 
   2  -1  14        0.00        2.79      3.15 o 
  -9   0  14        0.75        2.41      2.87 o 
  -8   0  14        0.30        3.86      2.08 o 
  -7   0  14       51.68       44.86      5.24 o 
  -6   0  14        7.12        4.76      1.95 o 
  -5   0  14       46.05       52.56      6.17 o 
  -4   0  14       78.98       83.88      4.25 o 
  -3   0  14       16.40       19.16      2.88 o 
  -2   0  14       10.19       10.39      1.89 o 
  -1   0  14       33.12       30.94      3.53 o 
   0   0  14      175.20      178.35     23.65 o 
   1   0  14       26.95       20.42      4.51 o 
   2   0  14       59.95       70.71      7.07 o 
  -9   1  14       14.35        9.79      3.93 o 
  -8   1  14       73.85       64.07      5.36 o 
  -7   1  14       20.65       18.00      3.22 o 
  -6   1  14      265.02      251.86     11.27 o 
  -5   1  14       26.40       23.50      3.23 o 
  -4   1  14       16.22       15.23      2.28 o 
  -3   1  14       44.68       36.63      3.24 o 
  -2   1  14       53.41       56.20      4.43 o 
  -1   1  14        3.07        2.71      1.58 o 
   0   1  14        0.10        0.86      2.05 o 
   1   1  14        9.75        6.62      3.03 o 
   2   1  14       38.34       43.61      6.09 o 
  -9   2  14       49.53       37.97      5.90 o 
  -8   2  14        1.70        3.68      2.59 o 
  -7   2  14       39.13       30.99      4.06 o 
  -6   2  14       22.05       18.94      3.37 o 
  -5   2  14      115.34      124.31      9.43 o 
  -4   2  14      268.74      279.51     12.96 o 
  -3   2  14       34.19       33.04      4.72 o 
  -2   2  14       38.14       32.54      3.44 o 
  -1   2  14       11.56       14.30      1.89 o 
   0   2  14       34.77       34.12      5.48 o 
   1   2  14        0.02        4.38      2.07 o 
  -9   3  14        6.38        5.90      3.57 o 
  -8   3  14       75.98       83.43      6.97 o 
  -7   3  14       53.76       56.39      6.70 o 
  -6   3  14       57.46       56.02      6.21 o 
  -5   3  14       19.65       23.01      3.04 o 
  -4   3  14       33.74       28.17      4.63 o 
  -3   3  14       20.97       29.02      4.11 o 
  -2   3  14        9.39        8.37      3.17 o 
  -1   3  14       77.07       72.08     16.96 o 
   0   3  14       39.23       45.47     10.82 o 
  -9   4  14        2.66        1.30      3.59 o 
  -8   4  14        0.58        0.77      2.84 o 
  -7   4  14       28.67       24.24      4.82 o 
  -6   4  14       23.68       22.09      3.57 o 
  -5   4  14       14.70       11.50      2.39 o 
  -4   4  14       41.59       49.40      6.12 o 
  -3   4  14        5.80        8.30      3.15 o 
  -2   4  14        9.70        8.35      3.02 o 
  -1   4  14       76.19       88.34     16.60 o 
   0   4  14       58.88       55.35      9.69 o 
  -8   5  14       40.53       47.27      5.85 o 
  -7   5  14       29.04       23.97      4.46 o 
  -6   5  14        0.35        2.01      2.87 o 
  -5   5  14       14.60       13.63      2.70 o 
  -4   5  14        0.00        2.56      3.17 o 
  -3   5  14       18.79       16.01      3.64 o 
  -2   5  14       25.53       22.64      5.84 o 
  -1   5  14        0.22        3.97      4.52 o 
  -8   6  14       19.79       32.75      4.45 o 
  -7   6  14       24.56       23.80      4.67 o 
  -6   6  14       47.07       62.32     11.24 o 
  -5   6  14       13.89       11.46      3.59 o 
  -4   6  14        0.14        2.61      2.88 o 
  -3   6  14      129.31      133.95     10.06 o 
  -2   6  14        3.53        3.88      2.28 o 
  -7   7  14       10.74       10.79      2.37 o 
  -6   7  14       33.55       40.51      6.61 o 
  -5   7  14        1.89        6.36      2.41 o 
  -4   7  14       29.04       26.26      4.08 o 
  -2 -11  15       15.84       18.74      5.65 o 
  -1 -11  15       29.49       34.30      7.91 o 
   0 -11  15       20.17       16.90      5.02 o 
  -4 -10  15       67.54       79.49      6.74 o 
  -3 -10  15        0.32        2.65      2.09 o 
  -2 -10  15       29.98       31.31      4.34 o 
  -1 -10  15      145.57      151.94      8.98 o 
   0 -10  15        3.98        4.35      3.45 o 
   1 -10  15       77.35       62.29      7.12 o 
  -5  -9  15       23.53       20.02      4.04 o 
  -4  -9  15       52.77       59.07      6.97 o 
  -3  -9  15        4.61        1.86      3.05 o 
  -2  -9  15       10.33        9.01      2.03 o 
  -1  -9  15       12.23       13.70      2.49 o 
   0  -9  15        0.01        0.83      0.97 o 
   1  -9  15       31.42       32.68      4.66 o 
   2  -9  15       10.56       11.86      2.84 o 
  -5  -8  15       12.95       14.85      5.36 o 
  -4  -8  15        4.19        3.60      1.84 o 
  -3  -8  15       74.51       83.63      8.37 o 
  -2  -8  15        1.96        0.00      2.14 o 
  -1  -8  15        5.92        4.22      1.43 o 
   0  -8  15       11.19        9.51      3.06 o 
   1  -8  15        5.81        4.42      1.77 o 
   2  -8  15       11.60       12.56      2.45 o 
  -6  -7  15        0.77        0.35      1.97 o 
  -5  -7  15        1.40        5.97      3.51 o 
  -4  -7  15        1.60        3.96      2.88 o 
  -3  -7  15       30.83       45.75      5.55 o 
  -2  -7  15       60.44       61.55      6.38 o 
  -1  -7  15        9.18        5.69      1.61 o 
   0  -7  15        5.25        5.87      2.70 o 
   1  -7  15       52.58       65.64     12.84 o 
   2  -7  15       43.37       45.04      5.70 o 
  -7  -6  15        4.50        4.01      2.24 o 
  -6  -6  15        3.02        2.00      2.27 o 
  -5  -6  15        0.28        1.13      1.71 o 
  -4  -6  15      124.60      108.45     10.92 o 
  -3  -6  15       72.68       65.92      7.70 o 
  -2  -6  15       40.43       46.74      6.09 o 
  -1  -6  15       86.56       82.12      4.81 o 
   0  -6  15        1.68        0.55      1.69 o 
   1  -6  15        9.79        4.15      2.00 o 
   2  -6  15        0.00        1.32      2.14 o 
  -7  -5  15        0.51        0.29      2.27 o 
  -6  -5  15        0.40        0.00      2.43 o 
  -5  -5  15        1.00        2.21      3.72 o 
  -4  -5  15       35.09       31.55      3.24 o 
  -3  -5  15      131.43      158.38     19.62 o 
  -2  -5  15       22.16       21.74      2.69 o 
  -1  -5  15       32.90       25.79      2.92 o 
   0  -5  15        6.25        7.75      2.68 o 
   1  -5  15       33.67       42.72      5.76 o 
   2  -5  15        1.72        4.23      2.81 o 
  -8  -4  15       37.28       31.23      4.43 o 
  -7  -4  15        6.94       11.12      2.88 o 
  -6  -4  15      121.22      125.73      9.03 o 
  -5  -4  15        4.83        3.63      1.72 o 
  -4  -4  15       19.51       14.69      2.63 o 
  -3  -4  15      130.66      133.37     11.00 o 
  -2  -4  15       11.16       11.01      1.88 o 
  -1  -4  15       85.21       97.72      5.04 o 
   0  -4  15       18.61       11.18      4.03 o 
   1  -4  15        1.25        0.00      1.53 o 
   2  -4  15       16.32       14.23      4.42 o 
  -8  -3  15        0.01        0.32      1.51 o 
  -7  -3  15      112.19      118.83     22.53 o 
  -6  -3  15        0.17        0.60      2.26 o 
  -5  -3  15       21.46       22.26      2.58 o 
  -4  -3  15       17.27       21.82      2.89 o 
  -3  -3  15        1.79        1.50      1.33 o 
  -2  -3  15       35.40       34.51      3.89 o 
  -1  -3  15       24.91       21.03      3.13 o 
   0  -3  15        3.33        2.27      2.43 o 
   1  -3  15       28.11       31.50      4.83 o 
   2  -3  15       49.02       52.76      6.36 o 
  -8  -2  15        2.76        2.29      4.27 o 
  -7  -2  15        1.55        1.53      1.22 o 
  -6  -2  15        2.61        2.94      1.35 o 
  -5  -2  15       97.00      114.28      7.37 o 
  -4  -2  15       18.84       16.26      2.09 o 
  -3  -2  15        0.20        2.78      1.58 o 
  -2  -2  15       25.49       21.97      2.83 o 
  -1  -2  15        8.24        8.84      2.22 o 
   0  -2  15       65.73       84.08     11.27 o 
   1  -2  15        3.79        5.29      2.80 o 
   2  -2  15        0.73        4.26      2.57 o 
  -8  -1  15       17.09       12.52      3.53 o 
  -7  -1  15        3.55        3.44      4.08 o 
  -6  -1  15       29.42       33.71      3.90 o 
  -5  -1  15       19.07       17.35      2.72 o 
  -4  -1  15       75.48       88.49      5.27 o 
  -3  -1  15       37.31       40.10      3.85 o 
  -2  -1  15        4.45        4.63      1.24 o 
  -1  -1  15       15.76        8.69      2.24 o 
   0  -1  15       11.07       14.18      3.11 o 
   1  -1  15       70.00       79.97     10.18 o 
  -8   0  15        2.31        2.69      1.74 o 
  -7   0  15        5.60        4.20      2.08 o 
  -6   0  15        1.76        1.63      2.05 o 
  -5   0  15       23.91       23.02      3.27 o 
  -4   0  15      152.32      166.26      8.17 o 
  -3   0  15        0.21        0.81      1.11 o 
  -2   0  15        7.54        4.95      1.15 o 
  -1   0  15        7.30        8.97      3.73 o 
   0   0  15       16.64       12.42      2.85 o 
   1   0  15       13.99       13.52      3.33 o 
  -8   1  15       84.83      107.93      8.78 o 
  -7   1  15       16.85       18.47      3.62 o 
  -6   1  15        0.07        0.00      2.43 o 
  -5   1  15        1.38        0.00      1.89 o 
  -4   1  15        0.01        0.00      2.30 o 
  -3   1  15       20.40       25.18      3.63 o 
  -2   1  15        4.28        4.71      1.25 o 
  -1   1  15        0.06        0.00      1.90 o 
   0   1  15        0.52        1.77      1.79 o 
  -8   2  15       21.56       30.89      4.45 o 
  -7   2  15       22.00       17.94      3.48 o 
  -6   2  15        5.82        4.19      2.33 o 
  -5   2  15       17.53       20.70      3.44 o 
  -4   2  15      104.27       96.76      7.69 o 
  -3   2  15       41.93       40.22      5.62 o 
  -2   2  15        9.63        8.11      2.10 o 
  -1   2  15        7.81        6.32      3.83 o 
  -8   3  15        4.55        6.16      2.68 o 
  -7   3  15       32.87       34.68      5.05 o 
  -6   3  15       63.30       67.16      7.06 o 
  -5   3  15       44.03       38.12      4.85 o 
  -4   3  15       25.23       26.23      3.50 o 
  -3   3  15       25.60       24.03      4.48 o 
  -2   3  15       13.13        9.91      2.69 o 
  -1   3  15       40.27       39.11      8.13 o 
  -8   4  15       14.30       17.55      3.19 o 
  -7   4  15       27.69       32.10      4.63 o 
  -6   4  15       20.03       16.40      3.14 o 
  -5   4  15       32.79       27.17      4.02 o 
  -4   4  15       49.15       47.77      5.31 o 
  -3   4  15       49.10       54.63      6.40 o 
  -2   4  15       31.39       29.11      4.29 o 
  -7   5  15        1.84        0.32      1.92 o 
  -6   5  15       75.39       88.44      8.07 o 
  -5   5  15        1.63        2.80      2.19 o 
  -4   5  15       22.29       20.40      4.24 o 
  -3   5  15        3.43        3.92      2.26 o 
  -6   6  15        3.51        7.57      2.44 o 
  -5   6  15       50.90       47.37      6.10 o 
  -1 -10  16        5.28        5.54      3.29 o 
  -3  -9  16      142.67      183.26     15.98 o 
  -2  -9  16       23.70       28.21      4.04 o 
  -1  -9  16       48.05       45.43     11.72 o 
   0  -9  16       33.08       27.53      5.80 o 
  -4  -8  16       25.82       24.68      4.07 o 
  -3  -8  16       84.61       87.33      8.68 o 
  -2  -8  16       11.49       10.67      2.03 o 
  -1  -8  16       15.10       17.58      3.89 o 
   0  -8  16        2.13        2.84      2.45 o 
   1  -8  16       10.68        6.87      2.34 o 
  -5  -7  16        0.47        1.26      1.18 o 
  -4  -7  16       15.78       10.69      2.50 o 
  -3  -7  16      116.41      106.64     10.49 o 
  -2  -7  16       46.07       44.14      6.00 o 
  -1  -7  16       21.98       20.86      5.63 o 
   0  -7  16       34.78       34.03      4.98 o 
   1  -7  16       38.47       39.09      5.72 o 
  -6  -6  16        4.40        4.76      3.22 o 
  -5  -6  16        3.42        4.27      2.89 o 
  -4  -6  16       10.16       12.51      3.38 o 
  -3  -6  16       26.31       22.77      2.62 o 
  -2  -6  16        4.29        4.03      3.14 o 
  -1  -6  16       95.48      110.87     22.71 o 
   0  -6  16        0.05        0.00      2.40 o 
   1  -6  16       11.02       10.09      2.65 o 
  -6  -5  16        8.92       12.85      3.58 o 
  -5  -5  16       90.57       72.89      6.57 o 
  -4  -5  16       33.22       33.35      4.57 o 
  -3  -5  16        4.46        4.91      1.28 o 
  -2  -5  16        0.27        2.68      1.40 o 
  -1  -5  16       12.91       13.38      2.69 o 
   0  -5  16       20.44       21.96      4.27 o 
   1  -5  16       43.39       45.35      5.60 o 
  -7  -4  16        0.29        3.37      1.93 o 
  -6  -4  16       15.29       18.26      4.26 o 
  -5  -4  16       63.74       44.20      5.10 o 
  -4  -4  16       37.43       32.31      3.96 o 
  -3  -4  16        6.18        6.28      1.98 o 
  -2  -4  16        4.16        5.13      1.41 o 
  -1  -4  16        2.41        5.24      1.99 o 
   0  -4  16        0.87        0.75      1.75 o 
   1  -4  16      179.52      209.05     26.82 o 
  -7  -3  16       48.11       44.69      5.68 o 
  -6  -3  16      185.95      191.52     26.98 o 
  -5  -3  16        1.73        2.57      1.46 o 
  -4  -3  16      116.23      131.34      6.19 o 
  -3  -3  16        0.04        2.05      1.28 o 
  -2  -3  16        0.80        1.42      1.56 o 
  -1  -3  16      123.94      130.22     14.05 o 
   0  -3  16        0.13        2.90      2.98 o 
   1  -3  16      118.03      123.24     12.28 o 
  -7  -2  16       17.57       21.75      5.54 o 
  -6  -2  16       23.10       24.83      3.02 o 
  -5  -2  16        1.06        3.73      1.19 o 
  -4  -2  16      269.97      272.35     10.46 o 
  -3  -2  16        0.58        0.00      1.48 o 
  -2  -2  16       47.13       47.56      5.73 o 
  -1  -2  16        8.91        5.43      2.04 o 
   0  -2  16       57.37       70.74      6.98 o 
  -8  -1  16        0.07        1.04      3.11 o 
  -7  -1  16        6.00        4.97      2.11 o 
  -6  -1  16        6.87        7.66      2.49 o 
  -5  -1  16       55.41       57.74      5.90 o 
  -4  -1  16        3.12        4.17      2.07 o 
  -3  -1  16        3.58        6.23      1.49 o 
  -2  -1  16       68.15       68.14      5.11 o 
  -1  -1  16        4.78        2.83      1.90 o 
   0  -1  16        6.11        3.44      1.67 o 
  -8   0  16        7.71       10.15      3.55 o 
  -7   0  16        6.07        6.82      3.73 o 
  -6   0  16       52.91       53.43      5.05 o 
  -5   0  16        0.26        1.63      2.47 o 
  -4   0  16       31.75       32.54      5.10 o 
  -3   0  16        7.77        9.77      3.55 o 
  -2   0  16        6.81        9.21      2.93 o 
  -1   0  16        3.65        3.18      1.78 o 
   0   0  16       57.46       60.70      6.85 o 
  -8   1  16        0.64        3.78      2.62 o 
  -7   1  16       41.00       47.09      5.94 o 
  -6   1  16        1.67        2.20      2.37 o 
  -5   1  16        0.15        0.36      2.35 o 
  -4   1  16       23.10       22.14      3.49 o 
  -3   1  16        0.02        0.55      1.99 o 
  -2   1  16       79.51       69.56     11.52 o 
  -1   1  16        1.71        0.00      3.39 o 
  -7   2  16       18.05       13.28      4.92 o 
  -6   2  16       10.91        8.92      2.14 o 
  -5   2  16       17.00       18.56      3.48 o 
  -4   2  16        5.99        2.81      2.18 o 
  -3   2  16        5.73        6.03      2.45 o 
  -7   3  16       37.86       37.90      4.91 o 
  -6   3  16        7.61        6.27      2.10 o 
  -5   3  16        2.12        3.46      2.31 o 
  -4   3  16        0.12        0.65      2.45 o 
  -3   3  16       11.19        7.87      3.31 o 
  -6   4  16        6.14       11.22      3.64 o 
  -5   4  16       55.25       57.50      6.58 o 
  -4   4  16        0.45        3.05      2.44 o 
  -2  -8  17        0.02        0.00      3.71 o 
  -4  -7  17        3.17        2.95      2.01 o 
  -3  -7  17       19.98       19.98      4.24 o 
  -2  -7  17       27.41       25.39      6.22 o 
  -1  -7  17       36.48       40.36      8.20 o 
  -5  -6  17       36.05       41.86      6.81 o 
  -4  -6  17        0.07        1.46      2.80 o 
  -3  -6  17        8.75        9.03      2.21 o 
  -2  -6  17        0.02        0.00      1.99 o 
  -1  -6  17        0.21        0.00      3.07 o 
  -5  -5  17       12.07       10.58      2.82 o 
  -4  -5  17       23.28       15.62      2.96 o 
  -3  -5  17        3.29        3.40      1.49 o 
  -2  -5  17        6.96        8.17      2.51 o 
  -1  -5  17       18.66       13.77      2.30 o 
  -6  -4  17       38.51       32.91      7.40 o 
  -5  -4  17      226.19      279.09     21.24 o 
  -4  -4  17       40.91       35.50      3.51 o 
  -3  -4  17        8.10        4.37      1.59 o 
  -2  -4  17        1.99        3.19      1.88 o 
  -1  -4  17       10.75        9.83      3.33 o 
  -5  -3  17       41.29       36.07      3.77 o 
  -4  -3  17        7.14        6.99      1.89 o 
  -3  -3  17       27.17       26.46      3.49 o 
  -2  -3  17       19.21       20.01      3.35 o 
  -1  -3  17       17.53       16.79      4.49 o 
  -6  -2  17        6.29        7.24      4.11 o 
  -5  -2  17        6.80        5.45      4.74 o 
  -4  -2  17       27.09       25.52      3.09 o 
  -3  -2  17        2.82        4.10      1.19 o 
  -2  -2  17        6.58        4.20      1.85 o 
  -1  -2  17       40.53       46.77      5.54 o 
  -6  -1  17       40.33       36.77      4.78 o 
  -5  -1  17        0.55        2.90      1.95 o 
  -4  -1  17       22.54       23.79      4.10 o 
  -3  -1  17       76.08       60.69     12.86 o 
  -2  -1  17       55.35       43.51     10.80 o 
  -6   0  17       25.13       27.24      4.41 o 
  -5   0  17        1.26        3.42      1.74 o 
  -4   0  17       49.16       41.99      5.29 o 
  -3   0  17        0.63        0.00      3.73 o 
  -2   0  17        1.32        0.00      3.69 o 
  -6   1  17       66.64       68.10      8.34 o 
  -5   1  17       18.93       16.96      3.40 o 
  -4   1  17        7.04        6.81      3.16 o 
  -3   1  17        0.67        2.59      3.65 o 
                                                 
